# Supplementary material for: Six-Week Problem Area–Concordant vs 8-Week Problem Area–Discordant Group Interpersonal Psychotherapy: A Randomized Clinical Trial
Source: JAMA Netw Open. 2025 Apr 16;8(4):e255242. doi: 10.1001/jamanetworkopen.2025.5242 (PMC12004200; doi:10.1001/jamanetworkopen.2025.5242)
Supplement: Supplement 3. — eTable 7. [file jamanetwopen-e255242-s003.xlsx]

## Sheet: Sheet1
Kasujja R, Birungi P, Bhamidipati K, et al. Six-week problem area–concordant vs 8-week problem area–discordant group interpersonal psychotherapy . JAMA Netw Open. 2025;8(4):e255242. doi:10.1001/jamanetworkopen.2025.5242
participant	phq9_termination	phq9_baseline	treatment_group	phq9_score_change	phq9_5pts	phq9_10pts	phq9_50pct	whodas_baseline	whodas_termination	whodas_score_change	therapy_group_id	whoqol_total_b	whoqol_total_t	whoqol_score_change	phys_score_change	psych_score_change	soc_score_change	env_score_change	phys_trans_b	psych_trans_b	soc_trans_b	env_trans_b	phys_trans_t	psych_trans_t	soc_trans_t	env_trans_t	phq9_total_post	whodas_total_post	whoqol_total_post	phys_trans_post	psych_trans_post	soc_trans_post	env_trans_post	phq9_score_change_post	phq9_5pts_post	phq9_10pts_post	phq9_50pct_post	whodas_score_change_post	whoqol_score_change_post	phys_score_change_post	psych_score_change_post	soc_score_change_post	env_score_change_post
p0090	6	25	6 weeks	19	1	1	1	31	17	14	Group 36	39.5714	42.2619	2.69048	17.8571	-4.16667	0	3.125	28.5714	70.8333	16.6667	31.25	46.4286	66.6667	16.6667	34.375	9	24	49.2619	46.4286	58.3333	50	53.125	16	1	1	1	7	9.69048	17.8571	-12.5	33.3333	21.875
p0022	2	13	8 weeks	11	1	1	1	14	18	-4	Group 7	51.7619	61.381	9.61905	-10.7143	25	33.3333	12.5	71.4286	54.1667	41.6667	56.25	60.7143	79.1667	75	68.75	3	20	57.2857	64.2857	66.6667	58.3333	68.75	10	1	1	1	-6	5.52381	-7.14286	12.5	16.6667	12.5
p0067	0	10	6 weeks	10	1	1	1	14	16	-2	Group 36	60.5952	51	-9.59524	3.57143	4.16667	-33.3333	-34.375	71.4286	66.6667	75	65.625	75	70.8333	41.6667	31.25	10	24	45.7857	39.2857	66.6667	58.3333	21.875	0	0	0	0	-10	-14.8095	-32.1429	0	-16.6667	-43.75
p0036	0	11	8 weeks	11	1	1	1	12	16	-4	Group 7	54.619	56.3095	1.69048	-7.14286	8.33333	25	-15.625	64.2857	58.3333	50	68.75	57.1429	66.6667	75	53.125	5	18	54.2381	53.5714	54.1667	75	56.25	6	1	0	1	-6	-0.380952	-10.7143	-4.16667	25	-12.5
p0254	1	12	6 weeks	11	1	1	1	22	12	10	Group 35	50.0952	59.4762	9.38095	10.7143	16.6667	25	6.25	46.4286	62.5	41.6667	62.5	57.1429	79.1667	66.6667	68.75	3	18	61.881	60.7143	83.3333	83.3333	59.375	9	1	0	1	4	11.7857	14.2857	20.8333	41.6667	-3.125
p0223	0	14	6 weeks	14	1	1	1	13	14	-1	Group 36	55.4048	51.9286	-3.47619	17.8571	-4.16667	-16.6667	-18.75	53.5714	75	58.3333	59.375	71.4286	70.8333	41.6667	40.625	7	25	50.6667	50	70.8333	58.3333	37.5	7	1	0	1	-12	-4.7381	-3.57143	-4.16667	0	-21.875
p0139	0	14	8 weeks	14	1	1	1	15	12	3	Group 7	51.8333	59.5	7.66667	25	12.5	16.6667	-6.25	50	62.5	58.3333	53.125	75	75	75	46.875	3	18	52.381	60.7143	62.5	66.6667	37.5	11	1	1	1	-3	0.547619	10.7143	0	8.33333	-15.625
p0210	5	19	8 weeks	14	1	1	1	16	12	4	Group 18	44.381	53.0714	8.69048	17.8571	20.8333	0	15.625	60.7143	41.6667	50	25	78.5714	62.5	50	40.625	9	16	45.4048	53.5714	54.1667	41.6667	34.375	10	1	1	1	0	1.02381	-7.14286	12.5	-8.33333	9.375
p0053	2	16	8 weeks	14	1	1	1	15	14	1	Group 18	49.4048	51.7381	2.33333	25	0	8.33333	-18.75	53.5714	70.8333	25	59.375	78.5714	70.8333	33.3333	40.625
p0287	2	14	8 weeks	12	1	1	1	14	20	-6	Group 7	53.619	61.9762	8.35714	-7.14286	16.6667	33.3333	9.375	64.2857	66.6667	41.6667	62.5	57.1429	83.3333	75	71.875	1	22	59.5952	46.4286	79.1667	75	71.875	13	1	1	1	-8	5.97619	-17.8571	12.5	33.3333	9.375
p0204	8	15	8 weeks	7	1	0	0	37	14	23	Group 18	39.5714	47.881	8.30952	7.14286	29.1667	25	-9.375	53.5714	33.3333	16.6667	43.75	60.7143	62.5	41.6667	34.375
p0133	0	15	6 weeks	15	1	1	1	12	12	0	Group 35	57.6905	70.7857	13.0952	21.4286	25	16.6667	18.75	67.8571	66.6667	66.6667	59.375	89.2857	91.6667	83.3333	78.125	0	12	70.5238	92.8571	91.6667	75	81.25	15	1	1	1	0	12.8333	25	25	8.33333	21.875
p0014	0	11	8 weeks	11	1	1	1	15	15	0	Group 7	49.4762	76.1429	26.6667	25	37.5	66.6667	37.5	57.1429	62.5	33.3333	56.25	82.1429	100	100	93.75	0	12	62.4048	53.5714	91.6667	91.6667	53.125	11	1	1	1	3	12.9286	-3.57143	29.1667	58.3333	-3.125
p0127	5	24	8 weeks	19	1	1	1	36	12	24	Group 12	36.1905	51.8333	15.6429	32.1429	33.3333	16.6667	15.625	42.8571	33.3333	25	25	75	66.6667	41.6667	40.625	5	12	60.5952	71.4286	75	66.6667	65.625	19	1	1	1	24	24.4048	28.5714	41.6667	41.6667	40.625
p0323	7	15	8 weeks	8	1	0	1	15	12	3	Group 12	36.4762	50.7143	14.2381	28.5714	54.1667	0	6.25	57.1429	20.8333	25	25	85.7143	75	25	31.25
p0064	2	14	8 weeks	12	1	1	1	12	12	0	Group 15	56.2143	71.4286	15.2143	35.7143	25	25	9.375	60.7143	58.3333	66.6667	65.625	96.4286	83.3333	91.6667	75	5	18	62.6667	75	79.1667	75	62.5	9	1	0	1	-6	6.45238	14.2857	20.8333	8.33333	-3.125
p0325	2	14	8 weeks	12	1	1	1	15	12	3	Group 12	48.4048	53.3095	4.90476	28.5714	8.33333	0	-6.25	53.5714	58.3333	50	40.625	82.1429	66.6667	50	34.375	7	26	55.5238	67.8571	79.1667	50	50	7	1	0	1	-11	7.11905	14.2857	20.8333	0	9.375
p0314	3	13	8 weeks	10	1	1	1	15	12	3	Group 15	51.9286	66.3095	14.381	10.7143	20.8333	33.3333	25	71.4286	58.3333	41.6667	53.125	82.1429	79.1667	75	78.125	9	18	52.619	39.2857	75	58.3333	56.25	4	0	0	0	-3	0.690476	-32.1429	16.6667	16.6667	3.125
p0098	3	11	8 weeks	8	1	0	1	17	14	3	Group 15	57.9286	59.6905	1.7619	21.4286	4.16667	-8.33333	-6.25	46.4286	66.6667	83.3333	65.625	67.8571	70.8333	75	59.375	5	15	58.9762	57.1429	70.8333	75	65.625	6	1	0	1	2	1.04762	10.7143	4.16667	-8.33333	0
p0123	1	16	6 weeks	15	1	1	1	16	12	4	Group 36	44.9524	54.9762	10.0238	17.8571	37.5	16.6667	-9.375	64.2857	41.6667	25	50	82.1429	79.1667	41.6667	40.625	12	16	41.0238	42.8571	33.3333	58.3333	21.875	4	0	0	0	0	-3.92857	-21.4286	-8.33333	33.3333	-28.125
p0234	2	16	8 weeks	14	1	1	1	15	12	3	Group 18	49.6905	55.0238	5.33333	0	25	8.33333	0	67.8571	45.8333	50	46.875	67.8571	70.8333	58.3333	46.875	16	17	52.1667	50	66.6667	50	59.375	0	0	0	0	-2	2.47619	-17.8571	20.8333	0	12.5
p0094	0	11	8 weeks	11	1	1	1	19	12	7	Group 15	57.0476	69.0714	12.0238	17.8571	8.33333	33.3333	15.625	60.7143	75	58.3333	62.5	78.5714	83.3333	91.6667	78.125	0	17	62.5238	67.8571	70.8333	83.3333	68.75	11	1	1	1	2	5.47619	7.14286	-4.16667	25	6.25
p0216	5	17	8 weeks	12	1	1	1	29	12	17	Group 18	40.5	54.0714	13.5714	28.5714	29.1667	33.3333	-6.25	50	37.5	25	40.625	78.5714	66.6667	58.3333	34.375	1	17	51.9048	53.5714	70.8333	75	25	16	1	1	1	12	11.4048	3.57143	33.3333	50	-15.625
p0260	2	15	8 weeks	13	1	1	1	21	17	4	Group 15	55.119	55.4762	0.357143	17.8571	12.5	-25	-3.125	39.2857	54.1667	91.6667	59.375	57.1429	66.6667	66.6667	56.25	2	19	58.7143	60.7143	75	75	56.25	13	1	1	1	2	3.59524	21.4286	20.8333	-16.6667	-3.125
p0068	6	15	8 weeks	9	1	0	1	23	12	11	Group 18	44.381	49.2857	4.90476	3.57143	12.5	8.33333	6.25	60.7143	54.1667	25	37.5	64.2857	66.6667	33.3333	43.75
p0203	0	12	6 weeks	12	1	1	1	12	12	0	Group 20	48.1667	65.119	16.9524	39.2857	16.6667	25	25	50	70.8333	33.3333	46.875	89.2857	87.5	58.3333	71.875	4	17	46.619	39.2857	66.6667	41.6667	43.75	8	1	0	1	-5	-1.54762	-10.7143	-4.16667	8.33333	-3.125
p0233	3	13	8 weeks	10	1	1	1	12	12	0	Group 15	58.6667	68.9524	10.2857	14.2857	12.5	25	12.5	75	70.8333	58.3333	62.5	89.2857	83.3333	83.3333	75	2	12	66.119	89.2857	79.1667	66.6667	78.125	11	1	1	1	0	7.45238	14.2857	8.33333	8.33333	15.625
p0313	7	14	6 weeks	7	1	0	1	23	15	8	Group 36	35.4762	39.4762	4	-25	29.1667	8.33333	12.5	82.1429	25	8.33333	6.25	57.1429	54.1667	16.6667	18.75	12	20	45.8333	50	54.1667	41.6667	40.625	2	0	0	0	3	10.3571	-32.1429	29.1667	33.3333	34.375
p0079	0	11	6 weeks	11	1	1	1	12	12	0	Group 20	63.0714	77.8333	14.7619	21.4286	12.5	33.3333	25	78.5714	83.3333	66.6667	65.625	100	95.8333	100	90.625	0	13	63.4048	78.5714	75	83.3333	59.375	11	1	1	1	-1	0.333333	0	-8.33333	16.6667	-6.25
p0257	3	18	6 weeks	15	1	1	1	40	15	25	Group 36	40.8095	47.8333	7.02381	17.8571	37.5	-8.33333	-3.125	32.1429	29.1667	50	43.75	50	66.6667	41.6667	40.625	1	26	58.3095	57.1429	79.1667	75	53.125	17	1	1	1	14	17.5	25	50	25	9.375
p0198	2	14	6 weeks	12	1	1	1	12	12	0	Group 20	45.7619	62.7143	16.9524	39.2857	8.33333	33.3333	25	46.4286	62.5	33.3333	43.75	85.7143	70.8333	66.6667	68.75	2	23	45.5714	28.5714	66.6667	58.3333	31.25	12	1	1	1	-11	-0.190476	-17.8571	4.16667	25	-12.5
p0320	0	19	6 weeks	19	1	1	1	21	12	9	Group 36	40.2857	64.5952	24.3095	32.1429	41.6667	75	3.125	64.2857	37.5	0	50	96.4286	79.1667	75	53.125	1	13	68.0714	78.5714	95.8333	66.6667	84.375	18	1	1	1	8	27.7857	14.2857	58.3333	66.6667	34.375
p0225	0	15	6 weeks	15	1	1	1	15	16	-1	Group 36	48	54.3095	6.30952	-17.8571	25	16.6667	15.625	75	54.1667	33.3333	37.5	57.1429	79.1667	50	53.125
p0175	3	13	6 weeks	10	1	1	1	13	12	1	Group 20	59.381	69.7143	10.3333	25	4.16667	16.6667	18.75	60.7143	79.1667	75	56.25	85.7143	83.3333	91.6667	75	4	19	47.881	35.7143	75	41.6667	46.875	9	1	0	1	-6	-11.5	-25	-4.16667	-33.3333	-9.375
p0042	7	14	8 weeks	7	1	0	1	23	12	11	Group 18	44.1429	56.3095	12.1667	25	4.16667	50	-3.125	57.1429	58.3333	16.6667	43.75	82.1429	62.5	66.6667	40.625	9	16	56.4286	71.4286	58.3333	66.6667	56.25	5	1	0	0	7	12.2857	14.2857	0	50	12.5
p0179	5	13	8 weeks	8	1	0	1	16	15	1	Group 15	47.6667	57.8571	10.1905	17.8571	20.8333	25	0	50	54.1667	25	68.75	67.8571	75	50	68.75	0	19	44.4048	28.5714	66.6667	41.6667	40.625	13	1	1	1	-3	-3.2619	-21.4286	12.5	16.6667	-28.125
p0165	3	12	6 weeks	9	1	0	1	14	12	2	Group 20	50.4048	60.6667	10.2619	21.4286	12.5	33.3333	-3.125	53.5714	54.1667	41.6667	65.625	75	66.6667	75	62.5	5	23	54.5476	60.7143	66.6667	66.6667	46.875	7	1	0	1	-9	4.14286	7.14286	12.5	25	-18.75
p0086	3	17	8 weeks	14	1	1	1	23	19	4	Group 12	41.8333	46	4.16667	0	16.6667	0	9.375	50	50	33.3333	28.125	50	66.6667	33.3333	37.5	12	20	41.881	35.7143	41.6667	50	34.375	5	1	0	0	3	0.047619	-14.2857	-8.33333	16.6667	6.25
p0111	4	14	8 weeks	10	1	1	1	18	14	4	Group 15	51.3333	62.8571	11.5238	17.8571	25	16.6667	12.5	50	50	58.3333	62.5	67.8571	75	75	75	6	15	56.1429	57.1429	70.8333	66.6667	56.25	8	1	0	1	3	4.80952	7.14286	20.8333	8.33333	-6.25
p0007	7	22	8 weeks	15	1	1	1	29	21	8	Group 18	41.9762	49.7143	7.7381	3.57143	0	16.6667	28.125	32.1429	62.5	33.3333	34.375	35.7143	62.5	50	62.5	15	19	42.119	39.2857	33.3333	50	40.625	7	1	0	0	10	0.142857	7.14286	-29.1667	16.6667	6.25
p0243	3	10	8 weeks	7	1	0	1	12	14	-2	Group 15	61.381	63.5238	2.14286	7.14286	0	0	6.25	60.7143	70.8333	83.3333	68.75	67.8571	70.8333	83.3333	75	8	20	54.3095	57.1429	66.6667	50	65.625	2	0	0	0	-8	-7.07143	-3.57143	-4.16667	-33.3333	-3.125
p0188	0	14	6 weeks	14	1	1	1	20	15	5	Group 36	46.9286	48.3571	1.42857	21.4286	12.5	-25	0	46.4286	58.3333	41.6667	46.875	67.8571	70.8333	16.6667	46.875	3	23	46.2619	46.4286	62.5	33.3333	46.875	11	1	1	1	-3	-0.666667	0	4.16667	-8.33333	0
p0202	0	17	6 weeks	17	1	1	1	21	14	7	Group 36	45.5952	56.4762	10.881	10.7143	16.6667	25	15.625	71.4286	54.1667	25	34.375	82.1429	70.8333	50	50	11	20	44.2381	53.5714	58.3333	33.3333	31.25	6	1	0	0	1	-1.35714	-17.8571	4.16667	8.33333	-3.125
p0049	4	13	6 weeks	9	1	0	1	16	12	4	Group 20	54.881	60.5952	5.71429	10.7143	-25	50	0	60.7143	83.3333	33.3333	65.625	71.4286	58.3333	83.3333	65.625	2	12	61.5	75	79.1667	58.3333	71.875	11	1	1	1	4	6.61905	14.2857	-4.16667	25	6.25
p0181		15	8 weeks					23			Group 12	39.1429							57.1429	41.6667	8.33333	37.5
p0214	1	13	8 weeks	12	1	1	1	25	15	10	Group 15	44.5238	57.3095	12.7857	14.2857	16.6667	33.3333	15.625	42.8571	58.3333	33.3333	43.75	57.1429	75	66.6667	59.375	0	24	45.381	35.7143	75	41.6667	31.25	13	1	1	1	1	0.857143	-7.14286	16.6667	8.33333	-12.5
p0039	6	13	8 weeks	7	1	0	1	18	13	5	Group 15	55.2857	55.7381	0.452381	-10.7143	4.16667	0	9.375	64.2857	66.6667	58.3333	56.25	53.5714	70.8333	58.3333	65.625	7	16	38.4762	32.1429	45.8333	25	37.5	6	1	0	0	2	-16.8095	-32.1429	-20.8333	-33.3333	-18.75
p0219	7	16	8 weeks	9	1	0	1	15	12	3	Group 12	50.3333	55.8095	5.47619	7.14286	4.16667	16.6667	6.25	75	62.5	33.3333	43.75	82.1429	66.6667	50	50	10	21	44.4048	53.5714	54.1667	41.6667	28.125	6	1	0	0	-6	-5.92857	-21.4286	-8.33333	8.33333	-15.625
p0306	0	11	6 weeks	11	1	1	1	29	13	16	Group 25	49.6667	62.3095	12.6429	32.1429	20.8333	16.6667	9.375	50	58.3333	58.3333	43.75	82.1429	79.1667	75	53.125	0	15	55.3333	50	75	58.3333	62.5	11	1	1	1	14	5.66667	0	16.6667	0	18.75
p0299	3	14	6 weeks	11	1	1	1	13	12	1	Group 20	55.3333	58.4524	3.11905	14.2857	8.33333	0	-3.125	50	66.6667	66.6667	62.5	64.2857	75	66.6667	59.375	2	16	66.9762	82.1429	79.1667	91.6667	65.625	12	1	1	1	-3	11.6429	32.1429	12.5	25	3.125
p0256	0	24	6 weeks	24	1	1	1	40	12	28	Group 25	24.6667	48.4048	23.7381	53.5714	54.1667	25	15.625	25	16.6667	0	12.5	78.5714	70.8333	25	28.125	3	36	46.8095	57.1429	54.1667	50	31.25	21	1	1	1	4	22.1429	32.1429	37.5	50	18.75
p0075	0	14	6 weeks	14	1	1	1	12	12	0	Group 31	55.0952	63.881	8.78571	14.2857	4.16667	33.3333	3.125	71.4286	75	41.6667	56.25	85.7143	79.1667	75	59.375	3	22	61.2857	64.2857	75	75	68.75	11	1	1	1	-10	6.19048	-7.14286	0	33.3333	12.5
p0104	0	15	8 weeks	15	1	1	1	15	12	3	Group 9	49.2143	62.4048	13.1905	17.8571	20.8333	25	18.75	60.7143	58.3333	41.6667	46.875	78.5714	79.1667	66.6667	65.625	0	12	65.5476	85.7143	87.5	83.3333	53.125	15	1	1	1	3	16.3333	25	29.1667	41.6667	6.25
p0187	0	18	8 weeks	18	1	1	1	15	12	3	Group 12	66.0238	63.4524	-2.57143	-3.57143	8.33333	-8.33333	-12.5	92.8571	70.8333	83.3333	65.625	89.2857	79.1667	75	53.125	9	14	54.5714	53.5714	66.6667	58.3333	62.5	9	1	0	1	1	-11.4524	-39.2857	-4.16667	-25	-3.125
p0273	0	14	6 weeks	14	1	1	1	24	12	12	Group 25	47.619	53.881	6.2619	21.4286	37.5	-16.6667	-3.125	64.2857	37.5	58.3333	37.5	85.7143	75	41.6667	34.375	7	22	42.5952	46.4286	54.1667	50	15.625	7	1	0	1	2	-5.02381	-17.8571	16.6667	-8.33333	-21.875
p0302	2	19	8 weeks	17	1	1	1	17	12	5	Group 9	45	63.3095	18.3095	32.1429	33.3333	33.3333	15.625	50	50	25	56.25	82.1429	83.3333	58.3333	71.875	6	14	59.619	64.2857	79.1667	66.6667	62.5	13	1	1	1	3	14.619	14.2857	29.1667	41.6667	6.25
p0218	24	22	8 weeks	-2	0	0	0	40	39	1	Group 12	24.6667	34.1429	9.47619	7.14286	0	8.33333	43.75	25	16.6667	0	12.5	32.1429	16.6667	8.33333	56.25
p0100	2	14	8 weeks	12	1	1	1	13	14	-1	Group 9	56.1905	66.4048	10.2143	10.7143	12.5	25	15.625	67.8571	66.6667	66.6667	50	78.5714	79.1667	91.6667	65.625	7	19	42	25	62.5	50	25	7	1	0	1	-6	-14.1905	-42.8571	-4.16667	-16.6667	-25
p0081	0	21	6 weeks	21	1	1	1	15	12	3	Group 25	52.9048	63.1905	10.2857	14.2857	16.6667	33.3333	0	78.5714	66.6667	41.6667	43.75	92.8571	83.3333	75	43.75	0	12	67.381	85.7143	66.6667	100	68.75	21	1	1	1	3	14.4762	7.14286	0	58.3333	25
p0224	2	13	6 weeks	11	1	1	1	12	12	0	Group 31	64.7857	65.7143	0.928571	-3.57143	4.16667	8.33333	-3.125	89.2857	79.1667	58.3333	78.125	85.7143	83.3333	66.6667	75	2	13	57.7381	53.5714	79.1667	75	53.125	11	1	1	1	-1	-7.04762	-35.7143	0	16.6667	-25
p0236	7	23	6 weeks	16	1	1	1	22	12	10	Group 25	49.1667	57.6429	8.47619	32.1429	12.5	8.33333	0	50	58.3333	58.3333	40.625	82.1429	70.8333	66.6667	40.625	18	44	41.1905	42.8571	54.1667	41.6667	18.75	5	1	0	0	-22	-7.97619	-7.14286	-4.16667	-16.6667	-21.875
p0160	2	12	8 weeks	10	1	1	1	12	13	-1	Group 9	49.9762	69.619	19.6429	32.1429	8.33333	66.6667	15.625	57.1429	70.8333	25	59.375	89.2857	79.1667	91.6667	75	2	18	54.1905	67.8571	50	58.3333	62.5	10	1	1	1	-6	4.21429	10.7143	-20.8333	33.3333	3.125
p0161	0	24	8 weeks	24	1	1	1	22	17	5	Group 12	44.6905	52.5714	7.88095	10.7143	25	16.6667	-3.125	42.8571	50	33.3333	53.125	53.5714	75	50	50	4	12	68.0238	92.8571	83.3333	83.3333	65.625	20	1	1	1	10	23.3333	50	33.3333	50	12.5
p0277		11	8 weeks					12			Group 9	60.2619							71.4286	87.5	58.3333	59.375
p0307	0	16	8 weeks	16	1	1	1	12	12	0	Group 9	52.8571	65.881	13.0238	17.8571	25	16.6667	21.875	67.8571	54.1667	58.3333	50	85.7143	79.1667	75	71.875	1	12	66.7143	85.7143	91.6667	83.3333	56.25	15	1	1	1	0	13.8571	17.8571	37.5	25	6.25
p0129	0	14	6 weeks	14	1	1	1	22	13	9	Group 25	46.0952	55.9762	9.88095	10.7143	12.5	16.6667	21.875	71.4286	54.1667	50	12.5	82.1429	66.6667	66.6667	34.375	5	18	39.7143	35.7143	50	50	12.5	9	1	0	1	4	-6.38095	-35.7143	-4.16667	0	0
p0229	0	21	6 weeks	21	1	1	1	27	12	15	Group 25	41.8095	52.4048	10.5952	21.4286	16.6667	0	28.125	57.1429	41.6667	50	12.5	78.5714	58.3333	50	40.625	7	29	46.7619	46.4286	54.1667	66.6667	25	14	1	1	1	-2	4.95238	-10.7143	12.5	16.6667	12.5
p0040	2	20	8 weeks	18	1	1	1	14	12	2	Group 9	53.8333	65.7143	11.881	10.7143	12.5	41.6667	9.375	75	70.8333	25	65.625	85.7143	83.3333	66.6667	75	3	14	61.2619	71.4286	70.8333	75	65.625	17	1	1	1	0	7.42857	-3.57143	0	50	0
p0318	3	13	6 weeks	10	1	1	1	14	12	2	Group 31	56.3095	66.7857	10.4762	7.14286	29.1667	16.6667	12.5	82.1429	58.3333	58.3333	53.125	89.2857	87.5	75	65.625	3	12	49.4762	57.1429	58.3333	50	43.75	10	1	1	1	2	-6.83333	-25	0	-8.33333	-9.375
p0010	16	19	6 weeks	3	0	0	0	21	12	9	Group 25	44.6429	52.5476	7.90476	3.57143	8.33333	25	12.5	57.1429	50	25	46.875	60.7143	58.3333	50	59.375
p0150	9	20	8 weeks	11	1	1	1	22	14	8	Group 13	38.9524	46.7381	7.78571	14.2857	29.1667	8.33333	-3.125	64.2857	33.3333	8.33333	37.5	78.5714	62.5	16.6667	34.375	6	21	59.8571	67.8571	75	75	56.25	14	1	1	1	1	20.9048	3.57143	41.6667	66.6667	18.75
p0245	2	17	6 weeks	15	1	1	1	13	12	1	Group 34	45.3095	59.3095	14	25	25	25	12.5	57.1429	45.8333	33.3333	46.875	82.1429	70.8333	58.3333	59.375	8	19	52.9524	64.2857	66.6667	50	50	9	1	0	1	-6	7.64286	7.14286	20.8333	16.6667	3.125
p0172	1	13	8 weeks	12	1	1	1	14	12	2	Group 13	56.3333	61.7143	5.38095	10.7143	12.5	16.6667	-6.25	75	58.3333	50	68.75	85.7143	70.8333	66.6667	62.5	4	22	49.5714	53.5714	50	50	56.25	9	1	0	1	-8	-6.7619	-21.4286	-8.33333	0	-12.5
p0059	6	11	6 weeks	5	1	0	0	12	12	0	Group 34	54.0714	61.0714	7	25	4.16667	8.33333	6.25	53.5714	66.6667	58.3333	59.375	78.5714	70.8333	66.6667	65.625	16	31	48	25	66.6667	58.3333	50	-5	0	0	0	-19	-6.07143	-28.5714	0	0	-9.375
p0056	0	24	6 weeks	24	1	1	1	17	12	5	Group 22	58.9048	67.381	8.47619	7.14286	29.1667	16.6667	0	78.5714	54.1667	66.6667	68.75	85.7143	83.3333	83.3333	68.75	0	12	54.2857	64.2857	70.8333	41.6667	62.5	24	1	1	1	5	-4.61905	-14.2857	16.6667	-25	-6.25
p0072	0	11	8 weeks	11	1	1	1	13	12	1	Group 5	53.5952	59.2857	5.69048	17.8571	-4.16667	25	-3.125	71.4286	79.1667	25	59.375	89.2857	75	50	56.25	6	12	49.5952	71.4286	70.8333	33.3333	34.375	5	1	0	0	1	-4	0	-8.33333	8.33333	-25
p0289	2	11	8 weeks	9	1	0	1	15	12	3	Group 5	58.1429	61.7143	3.57143	3.57143	0	25	-6.25	82.1429	70.8333	41.6667	68.75	85.7143	70.8333	66.6667	62.5	3	16	49.7381	53.5714	58.3333	58.3333	40.625	8	1	0	1	-1	-8.40476	-28.5714	-12.5	16.6667	-28.125
p0274	0	18	6 weeks	18	1	1	1	18	14	4	Group 22	42.8571	53.3333	10.4762	7.14286	25	8.33333	25	67.8571	50	25	25	75	75	33.3333	50	3	21	51.6429	57.1429	87.5	25	53.125	15	1	1	1	-3	8.78571	-10.7143	37.5	0	28.125
p0182	3	15	8 weeks	12	1	1	1	15	12	3	Group 13	47.2143	53.7857	6.57143	3.57143	8.33333	16.6667	12.5	60.7143	62.5	25	46.875	64.2857	70.8333	41.6667	59.375	4	16	53.3095	57.1429	79.1667	50	46.875	11	1	1	1	-1	6.09524	-3.57143	16.6667	25	0
p0209	0	14	6 weeks	14	1	1	1	15	12	3	Group 34	52.4286	59.7143	7.28571	14.2857	0	25	6.25	71.4286	75	25	56.25	85.7143	75	50	62.5	6	14	54.2143	60.7143	62.5	50	65.625	8	1	0	1	1	1.78571	-10.7143	-12.5	25	9.375
p0280	0	17	8 weeks	17	1	1	1	23	12	11	Group 13	41.6667	58.9524	17.2857	39.2857	25	25	18.75	50	54.1667	25	31.25	89.2857	79.1667	50	50	8	23	36.881	35.7143	41.6667	25	28.125	9	1	0	1	0	-4.78571	-14.2857	-12.5	0	-3.125
p0282	6	12	8 weeks	6	1	0	1	17	27	-10	Group 6	51.8095	52.4048	0.595238	-3.57143	4.16667	25	-21.875	57.1429	70.8333	33.3333	62.5	53.5714	75	58.3333	40.625	1	20	52.9286	46.4286	79.1667	58.3333	46.875	11	1	1	1	-3	1.11905	-10.7143	8.33333	25	-15.625
p0046	0	14	8 weeks	14	1	1	1	21	12	9	Group 13	42.119	60.2857	18.1667	50	25	16.6667	21.875	39.2857	50	33.3333	40.625	89.2857	75	50	62.5	4	25	45.2857	39.2857	66.6667	33.3333	43.75	10	1	1	1	-4	3.16667	0	16.6667	0	3.125
p0116	1	12	6 weeks	11	1	1	1	13	12	1	Group 34	50.5714	60.8095	10.2381	28.5714	20.8333	8.33333	6.25	53.5714	54.1667	58.3333	50	82.1429	75	66.6667	56.25	5	14	62.881	85.7143	75	66.6667	65.625	7	1	0	1	-1	12.3095	32.1429	20.8333	8.33333	15.625
p0043	5	23	6 weeks	18	1	1	1	26	16	10	Group 21	40.7143	44.0238	3.30952	7.14286	20.8333	-16.6667	9.375	35.7143	41.6667	33.3333	43.75	42.8571	62.5	16.6667	53.125	2	19	55.8571	67.8571	62.5	75	43.75	21	1	1	1	7	15.1429	32.1429	20.8333	41.6667	0
p0231	3	15	8 weeks	12	1	1	1	13	17	-4	Group 5	50.2143	51.7619	1.54762	10.7143	-4.16667	0	3.125	60.7143	58.3333	41.6667	53.125	71.4286	54.1667	41.6667	56.25	5	12	55.1667	75	75	41.6667	53.125	10	1	1	1	1	4.95238	14.2857	16.6667	0	0
p0138	1	14	8 weeks	13	1	1	1	12	12	0	Group 16	62.2857	63.2143	0.928571	-3.57143	4.16667	8.33333	-3.125	89.2857	70.8333	66.6667	62.5	85.7143	75	75	59.375	2	12	69.0476	85.7143	87.5	83.3333	75	12	1	1	1	0	6.7619	-3.57143	16.6667	16.6667	12.5
p0270	0	13	6 weeks	13	1	1	1	13	12	1	Group 35	63.5238	66.4286	2.90476	3.57143	4.16667	16.6667	-6.25	67.8571	79.1667	75	75	71.4286	83.3333	91.6667	68.75	0	15	61.3333	50	95.8333	75	62.5	13	1	1	1	-2	-2.19048	-17.8571	16.6667	0	-12.5
p0232	1	16	6 weeks	15	1	1	1	23	15	8	Group 27	48.619	52.6905	4.07143	3.57143	25	0	-3.125	64.2857	45.8333	50	43.75	67.8571	70.8333	50	40.625	9	23	35.8333	25	50	33.3333	15.625	7	1	0	0	0	-12.7857	-39.2857	4.16667	-16.6667	-28.125
p0206	0	12	6 weeks	12	1	1	1	15	14	1	Group 35	65.3571	64.4524	-0.904762	-3.57143	12.5	-8.33333	-6.25	67.8571	70.8333	91.6667	78.125	64.2857	83.3333	83.3333	71.875	4	21	58.6667	50	79.1667	75	62.5	8	1	0	1	-6	-6.69048	-17.8571	8.33333	-16.6667	-15.625
p0032	0	14	6 weeks	14	1	1	1	15	12	3	Group 35	56.3095	67.9048	11.5952	21.4286	4.16667	25	21.875	57.1429	75	66.6667	53.125	78.5714	79.1667	91.6667	75	1	16	64.1429	82.1429	75	75	68.75	13	1	1	1	-1	7.83333	25	0	8.33333	15.625
p0292	0	16	8 weeks	16	1	1	1	13	23	-10	Group 7	50.5952	49.7619	-0.833333	0	25	-8.33333	-21.875	46.4286	54.1667	50	65.625	46.4286	79.1667	41.6667	43.75	0	19	57	50	66.6667	83.3333	56.25	16	1	1	1	-6	6.40476	3.57143	12.5	33.3333	-9.375
p0249	1	20	6 weeks	19	1	1	1	23	13	10	Group 27	42.619	54.4048	11.7857	14.2857	20.8333	16.6667	21.875	64.2857	54.1667	16.6667	31.25	78.5714	75	33.3333	53.125	5	17	43.0238	42.8571	66.6667	25	34.375	15	1	1	1	6	0.404762	-21.4286	12.5	8.33333	3.125
p0136	2	16	6 weeks	14	1	1	1	13	12	1	Group 35	56.2381	65.8095	9.57143	28.5714	4.16667	33.3333	-6.25	53.5714	75	41.6667	81.25	82.1429	79.1667	75	75	6	21	41.1429	32.1429	58.3333	16.6667	50	10	1	1	1	-8	-15.0952	-21.4286	-16.6667	-25	-31.25
p0193	0	20	6 weeks	20	1	1	1	19	12	7	Group 27	42.5952	61.8095	19.2143	10.7143	20.8333	66.6667	21.875	71.4286	50	16.6667	28.125	82.1429	70.8333	83.3333	50	0	12	64.5238	67.8571	83.3333	83.3333	68.75	20	1	1	1	7	21.9286	-3.57143	33.3333	66.6667	40.625
p0279	4	13	6 weeks	9	1	0	1	15	12	3	Group 35	54.4048	63.5714	9.16667	25	12.5	16.6667	3.125	53.5714	62.5	58.3333	65.625	78.5714	75	75	68.75	5	23	55.5714	53.5714	70.8333	66.6667	56.25	8	1	0	1	-8	1.16667	0	8.33333	8.33333	-9.375
p0174	2	12	8 weeks	10	1	1	1	12	12	0	Group 7	56.9286	61.3333	4.40476	28.5714	4.16667	-8.33333	3.125	46.4286	75	75	59.375	75	79.1667	66.6667	62.5	4	18	57.2619	46.4286	79.1667	66.6667	65.625	8	1	0	1	-6	0.333333	0	4.16667	-8.33333	6.25
p0003	8	23	6 weeks	15	1	1	1	17	19	-2	Group 21	48.6429	43.5476	-5.09524	-21.4286	4.16667	-8.33333	-6.25	82.1429	54.1667	8.33333	59.375	60.7143	58.3333	0	53.125
p0005	0	11	6 weeks	11	1	1	1	15	14	1	Group 35	55.9762	59.5238	3.54762	10.7143	8.33333	0	3.125	57.1429	66.6667	66.6667	59.375	67.8571	75	66.6667	62.5	3	12	60.5476	60.7143	75	83.3333	59.375	8	1	0	1	3	4.57143	3.57143	8.33333	16.6667	0
p0215	0	16	6 weeks	16	1	1	1	20	12	8	Group 27	39	59.9524	20.9524	39.2857	29.1667	50	12.5	50	50	0	43.75	89.2857	79.1667	50	56.25	0	12	61.7857	64.2857	87.5	75	59.375	16	1	1	1	8	22.7857	14.2857	37.5	75	15.625
p0009	5	16	6 weeks	11	1	1	1	18	13	5	Group 21	44.3095	54.381	10.0714	3.57143	33.3333	16.6667	9.375	82.1429	29.1667	25	40.625	85.7143	62.5	41.6667	50
p0026	5	15	6 weeks	10	1	1	1	12	18	-6	Group 35	62.8333	61.6429	-1.19048	7.14286	-16.6667	8.33333	-6.25	75	87.5	58.3333	71.875	82.1429	70.8333	66.6667	65.625
p0107	5	17	6 weeks	12	1	1	1	24	12	12	Group 27	45.1429	47.7857	2.64286	7.14286	12.5	0	-3.125	57.1429	54.1667	33.3333	37.5	64.2857	66.6667	33.3333	34.375	6	12	56.6667	75	75	41.6667	62.5	11	1	1	1	12	11.5238	17.8571	20.8333	8.33333	25
p0263	5	14	8 weeks	9	1	0	1	12	18	-6	Group 7	68.9286	62.6429	-6.28571	-14.2857	-20.8333	8.33333	-12.5	96.4286	91.6667	58.3333	84.375	82.1429	70.8333	66.6667	71.875
p0088	4	15	6 weeks	11	1	1	1	12	12	0	Group 35	50.5	57.1905	6.69048	17.8571	8.33333	0	15.625	50	70.8333	41.6667	53.125	67.8571	79.1667	41.6667	68.75	6	14	57.0952	71.4286	70.8333	58.3333	56.25	9	1	0	1	-2	6.59524	21.4286	0	16.6667	3.125
p0169	0	13	6 weeks	13	1	1	1	17	12	5	Group 27	47.0476	59.381	12.3333	25	8.33333	25	18.75	60.7143	62.5	33.3333	37.5	85.7143	70.8333	58.3333	56.25	0	14	63.9048	78.5714	79.1667	66.6667	75	13	1	1	1	3	16.8571	17.8571	16.6667	33.3333	37.5
p0113	0	19	6 weeks	19	1	1	1	22	12	10	Group 21	47	56.381	9.38095	10.7143	16.6667	25	6.25	75	54.1667	33.3333	31.25	85.7143	70.8333	58.3333	37.5	7	16	42.119	39.2857	45.8333	50	28.125	12	1	1	1	6	-4.88095	-35.7143	-8.33333	16.6667	-3.125
p0316	3	15	6 weeks	12	1	1	1	30	12	18	Group 34	45.9524	66.5714	20.619	39.2857	20.8333	50	18.75	39.2857	58.3333	33.3333	56.25	78.5714	79.1667	83.3333	75	5	26	48.3571	42.8571	66.6667	33.3333	59.375	10	1	1	1	4	2.40476	3.57143	8.33333	0	3.125
p0008	18	25	8 weeks	7	1	0	0	47	47	0	Group 16	37.8095	32.4762	-5.33333	-25	-16.6667	8.33333	0	32.1429	50	16.6667	37.5	7.14286	33.3333	25	37.5
p0213	3	15	8 weeks	12	1	1	1	17	13	4	Group 5	45.8333	58.5476	12.7143	35.7143	25	0	18.75	50	45.8333	50	40.625	85.7143	70.8333	50	59.375
p0298	0	18	8 weeks	18	1	1	1	28	14	14	Group 16	46.7143	57.5476	10.8333	25	12.5	33.3333	-3.125	60.7143	58.3333	41.6667	31.25	85.7143	70.8333	75	28.125	4	23	66.3095	82.1429	75	91.6667	65.625	14	1	1	1	5	19.5952	21.4286	16.6667	50	34.375
p0077	6	16	8 weeks	10	1	1	1	16	30	-14	Group 6	51.1429	37.3333	-13.8095	-32.1429	-33.3333	-8.33333	-12.5	57.1429	70.8333	41.6667	50	25	37.5	33.3333	37.5
p0029	0	12	8 weeks	12	1	1	1	16	12	4	Group 16	52.3095	62.381	10.0714	28.5714	12.5	25	-3.125	57.1429	58.3333	58.3333	53.125	85.7143	70.8333	83.3333	50	5	14	58.5238	67.8571	75	66.6667	56.25	7	1	0	1	2	6.21429	10.7143	16.6667	8.33333	3.125
p0246	4	16	6 weeks	12	1	1	1	12	12	0	Group 34	45.4048	58.5714	13.1667	25	25	16.6667	15.625	53.5714	50	33.3333	46.875	78.5714	75	50	62.5	7	20	47.5	50	62.5	50	34.375	9	1	0	1	-8	2.09524	-3.57143	12.5	16.6667	-12.5
p0146	9	19	8 weeks	10	1	1	1	25	28	-3	Group 16	40.0238	42.4286	2.40476	3.57143	12.5	8.33333	-9.375	42.8571	50	16.6667	40.625	46.4286	62.5	25	31.25	5	18	47.5	50	54.1667	58.3333	34.375	14	1	1	1	7	7.47619	7.14286	4.16667	41.6667	-6.25
p0012	5	15	8 weeks	10	1	1	1	12	29	-17	Group 6	51.9048	36.5952	-15.3095	-32.1429	-4.16667	-25	-34.375	53.5714	70.8333	50	50	21.4286	66.6667	25	15.625	17	31	33.5	25	29.1667	33.3333	21.875	-2	0	0	0	-19	-18.4048	-28.5714	-41.6667	-16.6667	-28.125
p0251	4	14	8 weeks	10	1	1	1	12	13	-1	Group 5	50.4762	59.7143	9.2381	28.5714	12.5	16.6667	0	57.1429	54.1667	41.6667	62.5	85.7143	66.6667	58.3333	62.5	8	20	38.8333	50	54.1667	16.6667	21.875	6	1	0	0	-8	-11.6429	-7.14286	0	-25	-40.625
p0191	0	17	6 weeks	17	1	1	1	22	14	8	Group 27	51.6429	57.0714	5.42857	21.4286	12.5	-25	25	57.1429	62.5	75	28.125	78.5714	75	50	53.125	10	16	56.7143	60.7143	87.5	75	31.25	7	1	0	0	6	5.07143	3.57143	25	0	3.125
p0308	2	20	6 weeks	18	1	1	1	22	13	9	Group 27	50.4048	49.9286	-0.47619	-7.14286	16.6667	0	-12.5	78.5714	50	33.3333	53.125	71.4286	66.6667	33.3333	40.625	11	26	40.7381	28.5714	58.3333	33.3333	34.375	9	1	0	0	-4	-9.66667	-50	8.33333	0	-18.75
p0048	6	11	8 weeks	5	1	0	0	12	12	0	Group 5	45	55.2381	10.2381	28.5714	20.8333	8.33333	6.25	50	45.8333	41.6667	43.75	78.5714	66.6667	50	50
p0199	0	20	6 weeks	20	1	1	1	18	12	6	Group 21	55.3095	57.119	1.80952	7.14286	16.6667	0	-12.5	82.1429	62.5	41.6667	59.375	89.2857	79.1667	41.6667	46.875	0	12	64.4286	71.4286	87.5	75	68.75	20	1	1	1	6	9.11905	-10.7143	25	33.3333	9.375
p0084	4	15	6 weeks	11	1	1	1	12	12	0	Group 34	51.7381	55.0714	3.33333	25	12.5	-16.6667	0	53.5714	66.6667	50	53.125	78.5714	79.1667	33.3333	53.125	1	16	58.3095	57.1429	79.1667	75	53.125	14	1	1	1	-4	6.57143	3.57143	12.5	25	0
p0157	6	22	6 weeks	16	1	1	1	20	13	7	Group 21	36.2619	47.5476	11.2857	14.2857	25	25	6.25	46.4286	37.5	8.33333	34.375	60.7143	62.5	33.3333	40.625	1	12	62.7143	85.7143	70.8333	66.6667	68.75	21	1	1	1	8	26.4524	39.2857	33.3333	58.3333	34.375
p0304	7	17	8 weeks	10	1	1	1	12	35	-23	Group 6	56.5952	32	-24.5952	-46.4286	-45.8333	-33.3333	-28.125	71.4286	70.8333	58.3333	53.125	25	25	25	25	22	24	33.6667	25	33.3333	33.3333	18.75	-5	0	0	0	-12	-22.9286	-46.4286	-37.5	-25	-34.375
p0074	6	23	8 weeks	17	1	1	1	22	17	5	Group 16	44.8095	52.5238	7.71429	10.7143	12.5	25	0	57.1429	45.8333	33.3333	43.75	67.8571	58.3333	58.3333	43.75	14	16	30.3095	32.1429	12.5	16.6667	28.125	9	1	0	0	6	-14.5	-25	-33.3333	-16.6667	-15.625
p0119	2	12	6 weeks	10	1	1	1	36	12	24	Group 34	45.2143	58.381	13.1667	50	20.8333	8.33333	3.125	35.7143	54.1667	33.3333	59.375	85.7143	75	41.6667	62.5	4	17	49.2619	46.4286	66.6667	41.6667	53.125	8	1	0	1	19	4.04762	10.7143	12.5	8.33333	-6.25
p0134	2	10	8 weeks	8	1	0	1	15	12	3	Group 16	54.381	59.5476	5.16667	0	16.6667	25	-9.375	85.7143	58.3333	33.3333	62.5	85.7143	75	58.3333	53.125	6	16	65.381	85.7143	70.8333	83.3333	68.75	4	0	0	0	-1	11	0	12.5	50	6.25
p0071	6	14	6 weeks	8	1	0	1	12	31	-19	Group 34	53	43.4762	-9.52381	-17.8571	-20.8333	16.6667	-37.5	50	66.6667	58.3333	56.25	32.1429	45.8333	75	18.75	3	12	60.1667	75	75	66.6667	59.375	11	1	1	1	0	7.16667	25	8.33333	8.33333	3.125
p0258	4	13	8 weeks	9	1	0	1	12	13	-1	Group 6	59.2381	55.3571	-3.88095	-10.7143	-4.16667	0	-9.375	78.5714	70.8333	58.3333	62.5	67.8571	66.6667	58.3333	53.125	5	20	44.381	35.7143	54.1667	50	37.5	8	1	0	1	-8	-14.8571	-42.8571	-16.6667	-8.33333	-25
p0147	3	15	6 weeks	12	1	1	1	15	12	3	Group 22	55.0476	61.7381	6.69048	-7.14286	12.5	33.3333	3.125	85.7143	62.5	33.3333	62.5	78.5714	75	66.6667	65.625	8	12	51.5476	60.7143	45.8333	50	65.625	7	1	0	0	3	-3.5	-25	-16.6667	16.6667	3.125
p0164	5	15	6 weeks	10	1	1	1	12	12	0	Group 34	46.5952	62.1429	15.5476	35.7143	20.8333	25	15.625	46.4286	58.3333	33.3333	53.125	82.1429	79.1667	58.3333	68.75	6	15	55.6905	67.8571	70.8333	50	59.375	9	1	0	1	-3	9.09524	21.4286	12.5	16.6667	6.25
p0178	0	20	8 weeks	20	1	1	1	15	13	2	Group 13	50.0714	67.3333	17.2619	21.4286	25	58.3333	3.125	78.5714	62.5	25	46.875	100	87.5	83.3333	50	0	12	74.4524	89.2857	91.6667	100	84.375	20	1	1	1	3	24.381	10.7143	29.1667	75	37.5
p0168	0	19	6 weeks	19	1	1	1	19	13	6	Group 22	44.9048	61.9524	17.0476	10.7143	29.1667	41.6667	25	78.5714	45.8333	25	31.25	89.2857	75	66.6667	56.25
p0221	3	12	8 weeks	9	1	0	1	12	18	-6	Group 6	48.1429	49.3095	1.16667	0	4.16667	25	-21.875	57.1429	62.5	25	56.25	57.1429	66.6667	50	34.375	7	19	43.3571	42.8571	58.3333	41.6667	28.125	5	1	0	0	-7	-4.78571	-14.2857	-4.16667	16.6667	-28.125
p0058	6	13	8 weeks	7	1	0	1	12	19	-7	Group 6	55.2381	50.2857	-4.95238	-14.2857	0	-16.6667	0	78.5714	58.3333	58.3333	50	64.2857	58.3333	41.6667	50	17	37	36.4762	32.1429	58.3333	25	12.5	-4	0	0	0	-25	-18.7619	-46.4286	0	-33.3333	-37.5
p0030	0	22	6 weeks	22	1	1	1	22	12	10	Group 22	48.7143	59.2381	10.5238	17.8571	12.5	41.6667	-6.25	60.7143	62.5	25	56.25	78.5714	75	66.6667	50	4	14	51.619	64.2857	54.1667	41.6667	62.5	18	1	1	1	8	2.90476	3.57143	-8.33333	16.6667	6.25
p0069	3	14	6 weeks	11	1	1	1	19	12	7	Group 22	47.381	61.0238	13.6429	32.1429	12.5	25	15.625	60.7143	62.5	41.6667	31.25	92.8571	75	66.6667	46.875	5	12	60.3333	75	79.1667	66.6667	56.25	9	1	0	1	7	12.9524	14.2857	16.6667	25	25
p0103	3	14	6 weeks	11	1	1	1	12	12	0	Group 34	60.5238	60.4048	-0.119048	10.7143	0	-8.33333	-3.125	67.8571	75	66.6667	68.75	78.5714	75	58.3333	65.625
p0288	4	21	6 weeks	17	1	1	1	19	12	7	Group 22	51.3571	57.4048	6.04762	10.7143	8.33333	25	-6.25	67.8571	66.6667	33.3333	53.125	78.5714	75	58.3333	46.875	9	13	60.9762	82.1429	75	58.3333	65.625	12	1	1	1	6	9.61905	14.2857	8.33333	25	12.5
p0239	6	13	6 weeks	7	1	0	1	12	12	0	Group 34	54.9524	57.5	2.54762	10.7143	0	8.33333	-3.125	64.2857	66.6667	50	62.5	75	66.6667	58.3333	59.375
p0156	7	14	6 weeks	7	1	0	1	14	12	2	Group 34	51.6667	56.6429	4.97619	32.1429	4.16667	-8.33333	3.125	50	66.6667	50	56.25	82.1429	70.8333	41.6667	59.375	5	12	57.3571	67.8571	66.6667	58.3333	65.625	9	1	0	1	2	5.69048	17.8571	0	8.33333	9.375
p0112	0	19	8 weeks	19	1	1	1	16	12	4	Group 13	47.5952	56.881	9.28571	14.2857	12.5	25	6.25	71.4286	54.1667	25	46.875	85.7143	66.6667	50	53.125
p0137	8	15	8 weeks	7	1	0	0	23	21	2	Group 6	42.6429	36.7857	-5.85714	7.14286	-4.16667	-33.3333	-6.25	32.1429	45.8333	41.6667	46.875	39.2857	41.6667	8.33333	40.625	5	15	50.2619	46.4286	58.3333	50	59.375	10	1	1	1	8	7.61905	14.2857	12.5	8.33333	12.5
p0238	2	23	8 weeks	21	1	1	1	17	12	5	Group 13	46.1905	65.1905	19	25	29.1667	33.3333	31.25	67.8571	41.6667	41.6667	37.5	92.8571	70.8333	75	68.75
p0031	0	13	8 weeks	13	1	1	1	12	12	0	Group 5	55.9524	58.1429	2.19048	17.8571	12.5	-16.6667	0	64.2857	70.8333	58.3333	56.25	82.1429	83.3333	41.6667	56.25	5	19	41.9048	53.5714	41.6667	41.6667	25	8	1	0	1	-7	-14.0476	-10.7143	-29.1667	-16.6667	-31.25
p0130	5	22	6 weeks	17	1	1	1	26	17	9	Group 22	41.4286	51.3571	9.92857	21.4286	4.16667	33.3333	3.125	46.4286	58.3333	16.6667	37.5	67.8571	62.5	50	40.625
p0154	3	11	6 weeks	8	1	0	1	12	12	0	Group 20	56.0952	62.0714	5.97619	7.14286	4.16667	16.6667	9.375	71.4286	70.8333	58.3333	50	78.5714	75	75	59.375	0	13	66.7381	78.5714	83.3333	83.3333	71.875	11	1	1	1	-1	10.6429	7.14286	12.5	25	21.875
p0155	2	17	8 weeks	15	1	1	1	20	13	7	Group 16	46.5	50.381	3.88095	-14.2857	8.33333	33.3333	-3.125	75	58.3333	16.6667	40.625	60.7143	66.6667	50	37.5	8	19	56.1667	50	70.8333	83.3333	46.875	9	1	0	1	1	9.66667	-25	12.5	66.6667	6.25
p0080	5	18	6 weeks	13	1	1	1	19	16	3	Group 21	39.1667	45	5.83333	0	8.33333	25	3.125	50	58.3333	8.33333	28.125	50	66.6667	33.3333	31.25	8	12	55.2143	60.7143	66.6667	58.3333	59.375	10	1	1	1	7	16.0476	10.7143	8.33333	50	31.25
p0114	0	12	6 weeks	12	1	1	1	12	12	0	Group 20	60.9048	67.0238	6.11905	14.2857	12.5	8.33333	3.125	78.5714	66.6667	66.6667	68.75	92.8571	79.1667	75	71.875	1	12	61.881	60.7143	79.1667	75	71.875	11	1	1	1	0	0.97619	-17.8571	12.5	8.33333	3.125
p0124	5	12	6 weeks	7	1	0	1	12	12	0	Group 20	54.2857	59.5	5.21429	10.7143	-4.16667	16.6667	9.375	64.2857	70.8333	41.6667	62.5	75	66.6667	58.3333	71.875
p0261	2	20	6 weeks	18	1	1	1	25	13	12	Group 22	40.2381	59.4762	19.2381	28.5714	16.6667	50	25	53.5714	54.1667	0	43.75	82.1429	70.8333	50	68.75	3	15	58.4524	64.2857	70.8333	58.3333	71.875	17	1	1	1	10	18.2143	10.7143	16.6667	58.3333	28.125
p0141	5	14	8 weeks	9	1	0	1	12	23	-11	Group 7	50.6905	50.8571	0.166667	0	-16.6667	33.3333	-15.625	42.8571	70.8333	50	53.125	42.8571	54.1667	83.3333	37.5	4	14	63.5	75	79.1667	83.3333	59.375	10	1	1	1	-2	12.8095	32.1429	8.33333	33.3333	6.25
p0054	0	12	8 weeks	12	1	1	1	15	12	3	Group 13	52.5	62.0952	9.59524	21.4286	8.33333	33.3333	-3.125	75	62.5	25	65.625	96.4286	70.8333	58.3333	62.5
p0200	3	19	6 weeks	16	1	1	1	19	13	6	Group 22	47.5	56.8571	9.35714	-7.14286	25	25	15.625	75	50	25	46.875	67.8571	75	50	62.5	6	17	48.5476	60.7143	50	58.3333	34.375	13	1	1	1	2	1.04762	-14.2857	0	33.3333	-12.5
p0248	1	15	6 weeks	14	1	1	1	13	12	1	Group 31	55.881	71.7619	15.881	35.7143	12.5	41.6667	9.375	60.7143	79.1667	50	59.375	96.4286	91.6667	91.6667	68.75	0	15	60.7143	60.7143	87.5	75	56.25	15	1	1	1	-2	4.83333	0	8.33333	25	-3.125
p0002	5	13	8 weeks	8	1	0	1	12	13	-1	Group 9	50.381	49.6667	-0.714286	14.2857	-4.16667	-8.33333	-6.25	60.7143	62.5	41.6667	50	75	58.3333	33.3333	43.75	15	30	49.7381	53.5714	41.6667	50	65.625	-2	0	0	0	-18	-0.642857	-7.14286	-20.8333	8.33333	15.625
p0128	17	19	8 weeks	2	0	0	0	22	12	10	Group 13	44.119	42.5714	-1.54762	14.2857	-16.6667	8.33333	-15.625	39.2857	62.5	33.3333	40.625	53.5714	45.8333	41.6667	25
p0035	14	20	8 weeks	6	1	0	0	15	12	3	Group 13	45.7143	42	-3.71429	14.2857	4.16667	-16.6667	-25	60.7143	37.5	50	37.5	75	41.6667	33.3333	12.5
p0176	3	14	8 weeks	11	1	1	1	12	24	-12	Group 15	51.4524	46.2857	-5.16667	0	-8.33333	-33.3333	9.375	64.2857	58.3333	58.3333	40.625	64.2857	50	25	50	0	12	64.1667	100	75	66.6667	59.375	14	1	1	1	0	12.7143	35.7143	16.6667	8.33333	18.75
p0267	4	20	6 weeks	16	1	1	1	14	12	2	Group 22	52	51.5952	-0.404762	-3.57143	8.33333	8.33333	-15.625	75	62.5	25	62.5	71.4286	70.8333	33.3333	46.875	3	14	61.6429	82.1429	70.8333	66.6667	65.625	17	1	1	1	0	9.64286	7.14286	8.33333	41.6667	3.125
p0034	3	14	8 weeks	11	1	1	1	29	12	17	Group 15	48.0952	69.5238	21.4286	21.4286	37.5	50	25	71.4286	45.8333	33.3333	50	92.8571	83.3333	83.3333	75	1	12	63.9524	89.2857	83.3333	58.3333	68.75	13	1	1	1	17	15.8571	17.8571	37.5	25	18.75
p0278	1	22	6 weeks	21	1	1	1	16	15	1	Group 22	48.7143	55.7619	7.04762	10.7143	4.16667	16.6667	12.5	60.7143	66.6667	33.3333	43.75	71.4286	70.8333	50	56.25	4	18	48.2619	46.4286	79.1667	41.6667	34.375	18	1	1	1	-2	-0.452381	-14.2857	12.5	8.33333	-9.375
p0240	2	12	8 weeks	10	1	1	1	12	12	0	Group 5	53.3571	68.8095	15.4524	14.2857	16.6667	50	15.625	67.8571	70.8333	41.6667	53.125	82.1429	87.5	91.6667	68.75	2	12	58.0238	67.8571	66.6667	75	53.125	10	1	1	1	0	4.66667	0	-4.16667	33.3333	0
p0006	1	18	6 weeks	17	1	1	1	17	17	0	Group 19	44.7143	55.0238	10.3095	32.1429	8.33333	8.33333	15.625	35.7143	62.5	50	31.25	67.8571	70.8333	58.3333	46.875	7	15	55.881	60.7143	70.8333	58.3333	59.375	11	1	1	1	2	11.1667	25	8.33333	8.33333	28.125
p0076	0	19	8 weeks	19	1	1	1	31	20	11	Group 2	43.2619	58.2143	14.9524	39.2857	33.3333	8.33333	12.5	21.4286	41.6667	41.6667	65.625	60.7143	75	50	78.125	0	18	47.5238	42.8571	62.5	41.6667	50	19	1	1	1	13	4.2619	21.4286	20.8333	0	-15.625
p0324	1	18	6 weeks	17	1	1	1	20	12	8	Group 19	51.119	74.5952	23.4762	32.1429	33.3333	50	31.25	64.2857	62.5	33.3333	59.375	96.4286	95.8333	83.3333	90.625	4	14	56.881	60.7143	62.5	66.6667	65.625	14	1	1	1	6	5.7619	-3.57143	0	33.3333	6.25
p0082	6	24	6 weeks	18	1	1	1	41	20	21	Group 30	48.1905	54.9762	6.78571	14.2857	0	0	28.125	42.8571	50	83.3333	25	57.1429	50	83.3333	53.125	13	29	43.4524	39.2857	50	41.6667	40.625	11	1	1	0	12	-4.7381	-3.57143	0	-41.6667	15.625
p0061	4	21	8 weeks	17	1	1	1	23	32	-9	Group 8	49.0238	43.881	-5.14286	-7.14286	12.5	0	-37.5	42.8571	54.1667	50	59.375	35.7143	66.6667	50	21.875	3	25	52.9286	46.4286	79.1667	58.3333	46.875	18	1	1	1	-2	3.90476	3.57143	25	8.33333	-12.5
p0078	3	20	6 weeks	17	1	1	1	12	13	-1	Group 33	51.2857	69.2619	17.9762	32.1429	41.6667	16.6667	21.875	64.2857	54.1667	58.3333	43.75	96.4286	95.8333	75	65.625	5	12	65.5714	78.5714	79.1667	83.3333	68.75	15	1	1	1	0	14.2857	14.2857	25	25	25
p0151	6	14	6 weeks	8	1	0	1	30	18	12	Group 33	35	59.7857	24.7857	39.2857	37.5	50	28.125	25	37.5	25	31.25	64.2857	75	75	59.375	16	23	51.8571	42.8571	58.3333	66.6667	56.25	-2	0	0	0	7	16.8571	17.8571	20.8333	41.6667	25
p0208	8	16	8 weeks	8	1	0	1	24	21	3	Group 1	42.8333	52.619	9.78571	14.2857	8.33333	16.6667	21.875	50	50	33.3333	34.375	64.2857	58.3333	50	56.25	5	22	53.9048	53.5714	70.8333	50	62.5	11	1	1	1	2	11.0714	3.57143	20.8333	16.6667	28.125
p0024	1	24	8 weeks	23	1	1	1	51	12	39	Group 10	41.9286	58.119	16.1905	42.8571	45.8333	25	-12.5	46.4286	37.5	0	78.125	89.2857	83.3333	25	65.625	1	12	58.119	89.2857	83.3333	25	65.625	23	1	1	1	39	16.1905	42.8571	45.8333	25	-12.5
p0057	8	11	6 weeks	3	0	0	0	22	24	-2	Group 23	52.119	56.619	4.5	25	4.16667	8.33333	-9.375	39.2857	54.1667	66.6667	65.625	64.2857	58.3333	75	56.25
p0097	6	10	8 weeks	4	0	0	0	25	28	-3	Group 1	45.7381	52.7857	7.04762	10.7143	25	8.33333	0	28.5714	41.6667	75	40.625	39.2857	66.6667	83.3333	40.625	6	16	62.6667	75	75	66.6667	75	4	0	0	0	9	16.9286	46.4286	33.3333	-8.33333	34.375
p0194	0	24	8 weeks	24	1	1	1	36	12	24	Group 17	29.2143	66	36.7857	89.2857	70.8333	41.6667	28.125	10.7143	20.8333	16.6667	34.375	100	91.6667	58.3333	62.5	0	12	66	100	91.6667	58.3333	62.5	24	1	1	1	24	36.7857	89.2857	70.8333	41.6667	28.125
p0126	0	25	8 weeks	25	1	1	1	24	12	12	Group 3	41.8095	64.0952	22.2857	39.2857	29.1667	58.3333	12.5	57.1429	58.3333	8.33333	37.5	96.4286	87.5	66.6667	50	0	12	64.0952	96.4286	87.5	66.6667	50	25	1	1	1	12	22.2857	39.2857	29.1667	58.3333	12.5
p0212	5	20	6 weeks	15	1	1	1	22	20	2	Group 23	39.9762	56.2143	16.2381	28.5714	20.8333	33.3333	18.75	32.1429	58.3333	25	34.375	60.7143	79.1667	58.3333	53.125	14	26	50.1905	42.8571	50	58.3333	62.5	6	1	0	0	-4	10.2143	10.7143	-8.33333	33.3333	28.125
p0300	0	13	8 weeks	13	1	1	1	25	16	9	Group 2	53.5476	74	20.4524	39.2857	33.3333	33.3333	21.875	60.7143	62.5	58.3333	53.125	100	95.8333	91.6667	75	0	12	65.9286	71.4286	79.1667	83.3333	78.125	13	1	1	1	13	12.381	10.7143	16.6667	25	25
p0226	0	16	6 weeks	16	1	1	1	13	12	1	Group 32	47.4286	63.1905	15.7619	21.4286	4.16667	41.6667	31.25	71.4286	79.1667	8.33333	37.5	92.8571	83.3333	50	68.75	0	12	63.1905	92.8571	83.3333	50	68.75	16	1	1	1	1	15.7619	21.4286	4.16667	41.6667	31.25
p0073	3	23	6 weeks	20	1	1	1	32	21	11	Group 33	45.1667	53.8571	8.69048	17.8571	20.8333	0	15.625	50	41.6667	50	40.625	67.8571	62.5	50	56.25	12	20	42.8571	42.8571	62.5	25	37.5	11	1	1	0	12	-2.30952	-7.14286	20.8333	-25	-3.125
p0185	0	15	6 weeks	15	1	1	1	19	12	7	Group 24	57.2619	63.8571	6.59524	21.4286	16.6667	0	3.125	71.4286	70.8333	50	65.625	92.8571	87.5	50	68.75	0	12	63.8571	92.8571	87.5	50	68.75	15	1	1	1	7	6.59524	21.4286	16.6667	0	3.125
p0311	3	22	8 weeks	19	1	1	1	24	12	12	Group 14	41.0952	57.4524	16.3571	42.8571	29.1667	8.33333	21.875	46.4286	45.8333	33.3333	31.25	89.2857	75	41.6667	53.125	3	12	57.4524	89.2857	75	41.6667	53.125	19	1	1	1	12	16.3571	42.8571	29.1667	8.33333	21.875
p0122	0	11	8 weeks	11	1	1	1	28	13	15	Group 1	45.2619	68.9524	23.6905	17.8571	62.5	33.3333	34.375	46.4286	37.5	58.3333	40.625	64.2857	100	91.6667	75	16	17	59.4286	71.4286	70.8333	66.6667	62.5	-5	0	0	0	11	14.1667	25	33.3333	8.33333	21.875
p0018	0	25	6 weeks	25	1	1	1	22	12	10	Group 28	39.7381	66.4286	26.6905	42.8571	41.6667	41.6667	40.625	53.5714	50	16.6667	28.125	96.4286	91.6667	58.3333	68.75	0	12	66.4286	96.4286	91.6667	58.3333	68.75	25	1	1	1	10	26.6905	42.8571	41.6667	41.6667	40.625
p0303	7	24	6 weeks	17	1	1	1	34	18	16	Group 30	44.1429	62.0238	17.881	35.7143	45.8333	8.33333	21.875	32.1429	41.6667	58.3333	43.75	67.8571	87.5	66.6667	65.625	2	21	57.2143	60.7143	70.8333	66.6667	59.375	22	1	1	1	13	13.0714	28.5714	29.1667	8.33333	15.625
p0019	3	14	8 weeks	11	1	1	1	25	14	11	Group 4	42.2857	52.4048	10.119	14.2857	33.3333	0	15.625	39.2857	37.5	50	37.5	53.5714	70.8333	50	53.125	2	13	54.4286	71.4286	75	25	68.75	12	1	1	1	12	12.1429	32.1429	37.5	-25	31.25
p0252	0	27	6 weeks	27	1	1	1	22	12	10	Group 29	29.7619	60.3571	30.5952	71.4286	16.6667	50	53.125	21.4286	58.3333	0	6.25	92.8571	75	50	59.375	0	12	60.3571	92.8571	75	50	59.375	27	1	1	1	10	30.5952	71.4286	16.6667	50	53.125
p0266	4	19	6 weeks	15	1	1	1	30	12	18	Group 26	51.5238	65.4524	13.9286	21.4286	0	50	15.625	67.8571	75	16.6667	62.5	89.2857	75	66.6667	78.125	4	12	65.4524	89.2857	75	66.6667	78.125	15	1	1	1	18	13.9286	21.4286	0	50	15.625
p0291	1	19	6 weeks	18	1	1	1	25	12	13	Group 23	46.7619	62.5714	15.8095	32.1429	29.1667	25	12.5	46.4286	45.8333	50	50	78.5714	75	75	62.5	7	17	48.3095	57.1429	50	41.6667	53.125	12	1	1	1	8	1.54762	10.7143	4.16667	-8.33333	3.125
p0093	4	23	8 weeks	19	1	1	1	28	21	7	Group 8	37.5952	57.119	19.5238	17.8571	50	16.6667	37.5	46.4286	33.3333	33.3333	21.875	64.2857	83.3333	50	59.375	12	15	54.0952	46.4286	87.5	66.6667	37.5	11	1	1	0	13	16.5	0	54.1667	33.3333	15.625
p0255	4	16	8 weeks	12	1	1	1	25	16	9	Group 14	34.8095	55.881	21.0714	53.5714	41.6667	8.33333	28.125	32.1429	29.1667	25	31.25	85.7143	70.8333	33.3333	59.375	4	16	55.881	85.7143	70.8333	33.3333	59.375	12	1	1	1	9	21.0714	53.5714	41.6667	8.33333	28.125
p0125	4	17	8 weeks	13	1	1	1	35	37	-2	Group 8	33.881	41.9286	8.04762	35.7143	29.1667	-8.33333	-6.25	10.7143	25	41.6667	34.375	46.4286	54.1667	33.3333	28.125	9	26	41.619	39.2857	62.5	33.3333	25	8	1	0	0	9	7.7381	28.5714	37.5	-8.33333	-9.375
p0017		25	8 weeks					24			Group 10	42.0476							35.7143	41.6667	41.6667	43.75
p0173		24	8 weeks					48			Group 17	35.5							50	33.3333	16.6667	21.875
p0101	0	11	6 weeks	11	1	1	1	23	12	11	Group 32	38.9762	54.7619	15.7857	39.2857	20.8333	41.6667	-3.125	32.1429	58.3333	0	53.125	71.4286	79.1667	41.6667	50	0	12	54.7619	71.4286	79.1667	41.6667	50	11	1	1	1	11	15.7857	39.2857	20.8333	41.6667	-3.125
p0115	0	25	6 weeks	25	1	1	1	26	12	14	Group 28	53.2381	56.2381	3	25	0	-25	18.75	53.5714	70.8333	58.3333	50	78.5714	70.8333	33.3333	68.75	0	12	56.2381	78.5714	70.8333	33.3333	68.75	25	1	1	1	14	3	25	0	-25	18.75
p0237	4	24	6 weeks	20	1	1	1	19	15	4	Group 23	41.0238	54.4762	13.4524	64.2857	20.8333	8.33333	-9.375	17.8571	41.6667	50	46.875	82.1429	62.5	58.3333	37.5	16	30	39.4762	32.1429	41.6667	41.6667	31.25	8	1	0	0	-11	-1.54762	14.2857	0	-8.33333	-15.625
p0207	6	13	8 weeks	7	1	0	1	15	25	-10	Group 1	50.4524	64.7143	14.2619	21.4286	25	8.33333	34.375	64.2857	58.3333	58.3333	34.375	85.7143	83.3333	66.6667	68.75	8	19	62.6429	82.1429	75	75	59.375	5	1	0	0	-4	12.1905	17.8571	16.6667	16.6667	25
p0184	4	18	8 weeks	14	1	1	1	18	15	3	Group 2	42.9762	51.2381	8.2619	21.4286	33.3333	0	-3.125	32.1429	41.6667	41.6667	53.125	53.5714	75	41.6667	50	10	15	61.7381	78.5714	75	66.6667	65.625	8	1	0	0	3	18.7619	46.4286	33.3333	25	12.5
p0326		17	8 weeks					27			Group 17	33.2381							28.5714	45.8333	8.33333	25
p0105	6	18	8 weeks	12	1	1	1	19	12	7	Group 11	58.0476	57.4048	-0.642857	17.8571	4.16667	-16.6667	-9.375	60.7143	75	58.3333	68.75	78.5714	79.1667	41.6667	59.375	6	12	57.4048	78.5714	79.1667	41.6667	59.375	12	1	1	1	7	-0.642857	17.8571	4.16667	-16.6667	-9.375
p0025	4	19	6 weeks	15	1	1	1	22	19	3	Group 19	50.881	52.9048	2.02381	17.8571	29.1667	-25	-9.375	35.7143	50	66.6667	65.625	53.5714	79.1667	41.6667	56.25	5	24	48.2381	53.5714	54.1667	50	43.75	14	1	1	1	-2	-2.64286	17.8571	4.16667	-16.6667	-21.875
p0152	5	19	8 weeks	14	1	1	1	32	18	14	Group 2	35	46.8095	11.8095	32.1429	20.8333	-16.6667	37.5	25	37.5	50	6.25	57.1429	58.3333	33.3333	43.75	10	24	42.0714	28.5714	54.1667	58.3333	21.875	9	1	0	0	8	7.07143	3.57143	16.6667	8.33333	15.625
p0091	5	19	8 weeks	14	1	1	1	21	35	-14	Group 1	47.4524	46.0476	-1.40476	21.4286	29.1667	-25	-34.375	39.2857	41.6667	50	65.625	60.7143	70.8333	25	31.25	8	18	54.5238	67.8571	66.6667	50	56.25	11	1	1	1	3	7.07143	28.5714	25	0	-9.375
p0321	3	17	6 weeks	14	1	1	1	26	15	11	Group 19	42.2857	56.0238	13.7381	28.5714	29.1667	0	28.125	39.2857	41.6667	58.3333	25	67.8571	70.8333	58.3333	53.125	2	19	55.7381	53.5714	62.5	66.6667	65.625	15	1	1	1	7	13.4524	14.2857	20.8333	8.33333	40.625
p0327	12	14	8 weeks	2	0	0	0	27	12	15	Group 14	44.4048	34.0952	-10.3095	-7.14286	-16.6667	0	-40.625	28.5714	62.5	33.3333	53.125	21.4286	45.8333	33.3333	12.5	12	12	34.0952	21.4286	45.8333	33.3333	12.5	2	0	0	0	15	-10.3095	-7.14286	-16.6667	0	-40.625
p0158	5	21	8 weeks	16	1	1	1	15	15	0	Group 8	50.8095	62.3095	11.5	25	45.8333	-8.33333	9.375	57.1429	41.6667	75	43.75	82.1429	87.5	66.6667	53.125	11	16	60.1905	67.8571	70.8333	75	62.5	10	1	1	0	-1	9.38095	10.7143	29.1667	0	18.75
p0159	0	23	8 weeks	23	1	1	1	25	20	5	Group 17	33.4762	67.1667	33.6905	67.8571	62.5	58.3333	21.875	32.1429	25	8.33333	43.75	100	87.5	66.6667	65.625	0	20	67.1667	100	87.5	66.6667	65.625	23	1	1	1	5	33.6905	67.8571	62.5	58.3333	21.875
p0319	6	24	6 weeks	18	1	1	1	19	13	6	Group 33	44.0476	64.4286	20.381	35.7143	54.1667	25	12.5	35.7143	33.3333	50	56.25	71.4286	87.5	75	68.75	12	27	51.0476	60.7143	62.5	58.3333	37.5	12	1	1	1	-8	7	25	29.1667	8.33333	-18.75
p0262	2	16	8 weeks	14	1	1	1	27	19	8	Group 2	42.2857	54.5714	12.2857	39.2857	41.6667	-16.6667	12.5	14.2857	33.3333	66.6667	50	53.5714	75	50	62.5	0	15	58.3571	67.8571	54.1667	83.3333	59.375	16	1	1	1	12	16.0714	53.5714	20.8333	16.6667	9.375
p0060	5	15	8 weeks	10	1	1	1	37	18	19	Group 8	34.6667	49.8571	15.1905	17.8571	20.8333	25	31.25	25	54.1667	25	12.5	42.8571	75	50	43.75	16	23	44.0238	17.8571	58.3333	58.3333	40.625	-1	0	0	0	14	9.35714	-7.14286	4.16667	33.3333	28.125
p0021	0	25	8 weeks	25	1	1	1	17	14	3	Group 17	50.2381	75.5714	25.3333	25	37.5	58.3333	37.5	53.5714	62.5	41.6667	56.25	78.5714	100	100	93.75	0	14	75.5714	78.5714	100	100	93.75	25	1	1	1	3	25.3333	25	37.5	58.3333	37.5
p0011	1	10	8 weeks	9	1	0	1	17	12	5	Group 14	49.8095	57.7143	7.90476	3.57143	-8.33333	41.6667	12.5	82.1429	79.1667	0	50	85.7143	70.8333	41.6667	62.5	1	12	57.7143	85.7143	70.8333	41.6667	62.5	9	1	0	1	5	7.90476	3.57143	-8.33333	41.6667	12.5
p0322	0	22	8 weeks	22	1	1	1	18	12	6	Group 17	44.5	78.5	34	50	33.3333	66.6667	62.5	50	66.6667	33.3333	28.125	100	100	100	90.625	0	12	78.5	100	100	100	90.625	22	1	1	1	6	34	50	33.3333	66.6667	62.5
p0132	6	25	8 weeks	19	1	1	1	19	15	4	Group 17	33.5476	54.8095	21.2619	46.4286	41.6667	16.6667	28.125	35.7143	20.8333	25	28.125	82.1429	62.5	41.6667	56.25	6	15	54.8095	82.1429	62.5	41.6667	56.25	19	1	1	1	4	21.2619	46.4286	41.6667	16.6667	28.125
p0183	3	24	6 weeks	21	1	1	1	24	18	6	Group 29	38.2143	50.6429	12.4286	46.4286	8.33333	16.6667	6.25	35.7143	62.5	0	40.625	82.1429	70.8333	16.6667	46.875	3	18	50.6429	82.1429	70.8333	16.6667	46.875	21	1	1	1	6	12.4286	46.4286	8.33333	16.6667	6.25
p0016	0	14	6 weeks	14	1	1	1	15	12	3	Group 28	43.1905	57.0714	13.881	35.7143	20.8333	33.3333	-3.125	42.8571	54.1667	16.6667	56.25	78.5714	75	50	53.125	0	12	57.0714	78.5714	75	50	53.125	14	1	1	1	3	13.881	35.7143	20.8333	33.3333	-3.125
p0145	0	14	8 weeks	14	1	1	1	17	16	1	Group 14	47.2619	58.5	11.2381	28.5714	25	16.6667	0	46.4286	54.1667	41.6667	53.125	75	79.1667	58.3333	53.125	0	16	58.5	75	79.1667	58.3333	53.125	14	1	1	1	1	11.2381	28.5714	25	16.6667	0
p0087	3	18	6 weeks	15	1	1	1	19	19	0	Group 30	40.4286	61.7143	21.2857	39.2857	50	25	18.75	21.4286	37.5	50	43.75	60.7143	87.5	75	62.5	8	25	53.6667	50	66.6667	50	68.75	10	1	1	1	-6	13.2381	28.5714	29.1667	0	25
p0148	6	17	8 weeks	11	1	1	1	18	31	-13	Group 8	48.381	45.2619	-3.11905	10.7143	20.8333	-41.6667	-9.375	35.7143	41.6667	75	50	46.4286	62.5	33.3333	40.625	10	30	47.7857	39.2857	62.5	50	46.875	7	1	0	0	-12	-0.595238	3.57143	20.8333	-25	-3.125
p0106	0	20	6 weeks	20	1	1	1	37	15	22	Group 28	32.9286	67.3571	34.4286	71.4286	66.6667	8.33333	68.75	21.4286	20.8333	41.6667	21.875	92.8571	87.5	50	90.625	0	15	67.3571	92.8571	87.5	50	90.625	20	1	1	1	22	34.4286	71.4286	66.6667	8.33333	68.75
p0177	3	15	6 weeks	12	1	1	1	34	20	14	Group 30	38.5952	52.5	13.9048	3.57143	50	8.33333	25	21.4286	25	66.6667	28.125	25	75	75	53.125	9	23	49.9524	39.2857	75	66.6667	31.25	6	1	0	0	11	11.3571	17.8571	50	0	3.125
p0197	3	19	8 weeks	16	1	1	1	29	29	0	Group 1	44.6667	52.8333	8.16667	25	33.3333	8.33333	-15.625	25	50	41.6667	62.5	50	83.3333	50	46.875	8	28	47.0952	46.4286	58.3333	33.3333	56.25	11	1	1	1	1	2.42857	21.4286	8.33333	-8.33333	-6.25
p0310	3	18	6 weeks	15	1	1	1	35	23	12	Group 33	44.3333	59.3333	15	50	25	0	18.75	25	45.8333	75	31.25	75	70.8333	75	50	2	16	53.7619	71.4286	58.3333	50	56.25	16	1	1	1	19	9.42857	46.4286	12.5	-25	25
p0142	3	23	8 weeks	20	1	1	1	19	16	3	Group 4	31.5476	60.8333	29.2857	39.2857	66.6667	33.3333	43.75	35.7143	12.5	33.3333	15.625	75	79.1667	66.6667	59.375	8	15	52.6429	57.1429	70.8333	41.6667	59.375	15	1	1	1	4	21.0952	21.4286	58.3333	8.33333	43.75
p0265	6	18	6 weeks	12	1	1	1	37	20	17	Group 30	43.1905	48.7619	5.57143	3.57143	29.1667	-16.6667	18.75	42.8571	41.6667	66.6667	18.75	46.4286	70.8333	50	37.5	9	27	37.119	39.2857	33.3333	25	34.375	9	1	0	1	10	-6.07143	-3.57143	-8.33333	-41.6667	15.625
p0186	0	24	8 weeks	24	1	1	1	28	12	16	Group 3	43.2143	62.0952	18.881	60.7143	25	-8.33333	40.625	35.7143	66.6667	33.3333	34.375	96.4286	91.6667	25	75	0	12	62.0952	96.4286	91.6667	25	75	24	1	1	1	16	18.881	60.7143	25	-8.33333	40.625
p0099		16	6 weeks					27			Group 26	53.381							60.7143	54.1667	50	68.75
p0023	0	25	6 weeks	25	1	1	1	31	12	19	Group 24	37.4048	63.619	26.2143	85.7143	37.5	0	40.625	3.57143	45.8333	50	34.375	89.2857	83.3333	50	75	0	12	63.619	89.2857	83.3333	50	75	25	1	1	1	19	26.2143	85.7143	37.5	0	40.625
p0328	8	15	8 weeks	7	1	0	0	23	17	6	Group 8	48.3095	54.8095	6.5	0	20.8333	-8.33333	28.125	57.1429	54.1667	50	40.625	57.1429	75	41.6667	68.75	10	16	55.9286	71.4286	62.5	50	65.625	5	1	0	0	7	7.61905	14.2857	8.33333	0	25
p0066	0	19	8 weeks	19	1	1	1	12	16	-4	Group 3	47.4762	61.6667	14.1905	17.8571	25	33.3333	12.5	57.1429	50	33.3333	56.25	75	75	66.6667	68.75	0	16	61.6667	75	75	66.6667	68.75	19	1	1	1	-4	14.1905	17.8571	25	33.3333	12.5
p0117	5	17	6 weeks	12	1	1	1	23	13	10	Group 33	44.1905	58.881	14.6905	17.8571	20.8333	50	3.125	42.8571	58.3333	25	50	60.7143	79.1667	75	53.125	5	14	62.2619	71.4286	70.8333	75	71.875	12	1	1	1	9	18.0714	28.5714	12.5	50	21.875
p0167	2	21	6 weeks	19	1	1	1	20	16	4	Group 19	50.0714	54.7381	4.66667	25	20.8333	-16.6667	0	28.5714	50	75	59.375	53.5714	70.8333	58.3333	59.375	5	18	61.9524	64.2857	79.1667	75	68.75	16	1	1	1	2	11.881	35.7143	29.1667	0	9.375
p0020	6	19	6 weeks	13	1	1	1	27	24	3	Group 19	23.1667	46	22.8333	50	45.8333	25	21.875	0	20.8333	8.33333	15.625	50	66.6667	33.3333	37.5	10	27	35.881	35.7143	70.8333	8.33333	9.375	9	1	0	0	0	12.7143	35.7143	50	0	-6.25
p0109	2	10	8 weeks	8	1	0	1	33	30	3	Group 2	34.9762	41.6905	6.71429	10.7143	25	0	6.25	7.14286	29.1667	41.6667	40.625	17.8571	54.1667	41.6667	46.875	11	33	43.5952	21.4286	45.8333	58.3333	46.875	-1	0	0	0	0	8.61905	14.2857	16.6667	16.6667	6.25
p0063	0	18	8 weeks	18	1	1	1	16	12	4	Group 3	52.9524	69.5	16.5476	35.7143	20.8333	50	-3.125	39.2857	66.6667	50	75	75	87.5	100	71.875	0	12	69.5	75	87.5	100	71.875	18	1	1	1	4	16.5476	35.7143	20.8333	50	-3.125
p0211	0	21	8 weeks	21	1	1	1	22	12	10	Group 10	68.619	65.5952	-3.02381	7.14286	16.6667	-33.3333	-9.375	64.2857	83.3333	100	81.25	71.4286	100	66.6667	71.875	0	12	65.5952	71.4286	100	66.6667	71.875	21	1	1	1	10	-3.02381	7.14286	16.6667	-33.3333	-9.375
p0269	0	17	8 weeks	17	1	1	1	16	12	4	Group 11	54.5714	59.9524	5.38095	10.7143	33.3333	8.33333	-18.75	78.5714	50	50	62.5	89.2857	83.3333	58.3333	43.75	0	12	59.9524	89.2857	83.3333	58.3333	43.75	17	1	1	1	4	5.38095	10.7143	33.3333	8.33333	-18.75
p0028	2	17	8 weeks	15	1	1	1	19	18	1	Group 10	35.0952	51.9524	16.8571	42.8571	37.5	25	0	21.4286	33.3333	8.33333	56.25	64.2857	70.8333	33.3333	56.25	2	18	51.9524	64.2857	70.8333	33.3333	56.25	15	1	1	1	1	16.8571	42.8571	37.5	25	0
p0170	10	23	8 weeks	13	1	1	1	18	18	0	Group 3	60.6667	56.6429	-4.02381	7.14286	4.16667	-8.33333	-28.125	50	75	66.6667	87.5	57.1429	79.1667	58.3333	59.375	10	18	56.6429	57.1429	79.1667	58.3333	59.375	13	1	1	1	0	-4.02381	7.14286	4.16667	-8.33333	-28.125
p0189	2	13	6 weeks	11	1	1	1	16	16	0	Group 33	65.5	67.7619	2.2619	21.4286	25	-16.6667	-15.625	50	70.8333	91.6667	96.875	71.4286	95.8333	75	81.25	4	18	62.6905	67.8571	75	83.3333	65.625	9	1	0	1	-2	-2.80952	17.8571	4.16667	-8.33333	-31.25
p0166	1	14	8 weeks	13	1	1	1	20	24	-4	Group 1	49.4048	44.4286	-4.97619	-7.14286	-4.16667	-16.6667	-3.125	53.5714	62.5	58.3333	34.375	46.4286	58.3333	41.6667	31.25	4	19	51.8571	67.8571	58.3333	41.6667	56.25	10	1	1	1	1	2.45238	14.2857	-4.16667	-16.6667	21.875
p0228	0	16	8 weeks	16	1	1	1	34	12	22	Group 10	34.0238	55.4524	21.4286	46.4286	29.1667	33.3333	25	17.8571	50	16.6667	28.125	64.2857	79.1667	50	53.125	0	12	55.4524	64.2857	79.1667	50	53.125	16	1	1	1	22	21.4286	46.4286	29.1667	33.3333	25
p0110	0	18	8 weeks	18	1	1	1	16	12	4	Group 14	58.9524	58.5238	-0.428571	28.5714	20.8333	-33.3333	-18.75	64.2857	66.6667	75	62.5	92.8571	87.5	41.6667	43.75	0	12	58.5238	92.8571	87.5	41.6667	43.75	18	1	1	1	4	-0.428571	28.5714	20.8333	-33.3333	-18.75
p0286	2	17	6 weeks	15	1	1	1	23	16	7	Group 19	53.6667	53.3333	-0.333333	25	16.6667	-25	-18.75	50	54.1667	75	56.25	75	70.8333	50	37.5	2	21	48.2381	53.5714	62.5	41.6667	43.75	15	1	1	1	2	-5.42857	3.57143	8.33333	-33.3333	-12.5
p0268	3	14	6 weeks	11	1	1	1	16	12	4	Group 29	50.381	47.3095	-3.07143	-3.57143	12.5	0	-28.125	60.7143	62.5	16.6667	75	57.1429	75	16.6667	46.875	3	12	47.3095	57.1429	75	16.6667	46.875	11	1	1	1	4	-3.07143	-3.57143	12.5	0	-28.125
p0085	2	25	6 weeks	23	1	1	1	48	18	30	Group 30	33.6667	60.5238	26.8571	42.8571	66.6667	8.33333	50	25	20.8333	58.3333	6.25	67.8571	87.5	66.6667	56.25	9	18	57.1905	67.8571	66.6667	66.6667	56.25	16	1	1	1	30	23.5238	42.8571	45.8333	8.33333	50
p0192	0	24	8 weeks	24	1	1	1	16	12	4	Group 3	46.6667	78.5	31.8333	25	62.5	83.3333	28.125	75	37.5	16.6667	62.5	100	100	100	90.625	0	12	78.5	100	100	100	90.625	24	1	1	1	4	31.8333	25	62.5	83.3333	28.125
p0131	0	18	8 weeks	18	1	1	1	20	12	8	Group 14	42.2857	54.0476	11.7619	46.4286	12.5	8.33333	6.25	39.2857	70.8333	16.6667	37.5	85.7143	83.3333	25	43.75	0	12	54.0476	85.7143	83.3333	25	43.75	18	1	1	1	8	11.7619	46.4286	12.5	8.33333	6.25
p0051	1	17	6 weeks	16	1	1	1	32	12	20	Group 28	41.5238	69.2857	27.7619	46.4286	45.8333	50	31.25	42.8571	50	16.6667	50	89.2857	95.8333	66.6667	81.25	1	12	69.2857	89.2857	95.8333	66.6667	81.25	16	1	1	1	20	27.7619	46.4286	45.8333	50	31.25
p0190	8	22	8 weeks	14	1	1	1	28	19	9	Group 4	37.2857	51.4524	14.1667	0	29.1667	25	34.375	39.2857	41.6667	33.3333	18.75	39.2857	70.8333	58.3333	53.125	11	17	51.619	39.2857	54.1667	66.6667	62.5	11	1	1	1	11	14.3333	0	12.5	33.3333	43.75
p0301	0	25	8 weeks	25	1	1	1	26	22	4	Group 3	42.7619	60.9762	18.2143	35.7143	33.3333	41.6667	3.125	21.4286	50	33.3333	62.5	57.1429	83.3333	75	65.625	0	22	60.9762	57.1429	83.3333	75	65.625	25	1	1	1	4	18.2143	35.7143	33.3333	41.6667	3.125
p0309	0	19	6 weeks	19	1	1	1	18	16	2	Group 32	47.2857	56.0714	8.78571	14.2857	12.5	25	3.125	64.2857	66.6667	8.33333	56.25	78.5714	79.1667	33.3333	59.375	0	16	56.0714	78.5714	79.1667	33.3333	59.375	19	1	1	1	2	8.78571	14.2857	12.5	25	3.125
p0317	9	10	6 weeks	1	0	0	0	32	21	11	Group 30	53.5476	56.619	3.07143	28.5714	4.16667	-16.6667	3.125	35.7143	70.8333	75	53.125	64.2857	75	58.3333	56.25	3	19	54.5	50	58.3333	66.6667	65.625	7	1	0	1	13	0.952381	14.2857	-12.5	-8.33333	12.5
p0070	3	18	8 weeks	15	1	1	1	24	17	7	Group 1	36.0238	46.1429	10.119	14.2857	29.1667	-8.33333	28.125	42.8571	16.6667	50	15.625	57.1429	45.8333	41.6667	43.75
p0180	2	22	6 weeks	20	1	1	1	22	18	4	Group 30	35.9048	47.7143	11.8095	7.14286	29.1667	25	12.5	28.5714	33.3333	25	37.5	35.7143	62.5	50	50	9	33	38.9048	28.5714	54.1667	16.6667	43.75	13	1	1	1	-11	3	0	20.8333	-8.33333	6.25
p0275	5	24	8 weeks	19	1	1	1	30	18	12	Group 10	36.5952	46.6429	10.0476	35.7143	20.8333	0	6.25	21.4286	50	16.6667	40.625	57.1429	70.8333	16.6667	46.875	5	18	46.6429	57.1429	70.8333	16.6667	46.875	19	1	1	1	12	10.0476	35.7143	20.8333	0	6.25
p0295	0	10	6 weeks	10	1	1	1	19	12	7	Group 32	54.4286	65.5952	11.1667	0	20.8333	33.3333	15.625	71.4286	70.8333	41.6667	56.25	71.4286	91.6667	75	71.875	0	12	65.5952	71.4286	91.6667	75	71.875	10	1	1	1	7	11.1667	0	20.8333	33.3333	15.625
p0037	2	15	8 weeks	13	1	1	1	16	12	4	Group 11	43.381	60.119	16.7381	53.5714	16.6667	25	9.375	35.7143	62.5	16.6667	56.25	89.2857	79.1667	41.6667	65.625	2	12	60.119	89.2857	79.1667	41.6667	65.625	13	1	1	1	4	16.7381	53.5714	16.6667	25	9.375
p0241	2	20	8 weeks	18	1	1	1	57	29	28	Group 8	39.3571	46.9762	7.61905	14.2857	50	8.33333	-25	17.8571	33.3333	41.6667	53.125	32.1429	83.3333	50	28.125	20	33	44.4762	32.1429	45.8333	50	50	0	0	0	0	24	5.11905	14.2857	12.5	8.33333	-3.125
p0284	3	20	8 weeks	17	1	1	1	20	17	3	Group 2	47.4048	57.7619	10.3571	17.8571	12.5	25	9.375	53.5714	62.5	33.3333	46.875	71.4286	75	58.3333	56.25	7	15	59.3333	75	62.5	83.3333	50	13	1	1	1	5	11.9286	21.4286	0	50	3.125
p0004	0	11	6 weeks	11	1	1	1	21	12	9	Group 19	44.9286	74	29.0714	53.5714	41.6667	58.3333	28.125	46.4286	54.1667	33.3333	46.875	100	95.8333	91.6667	75	0	12	68.1905	92.8571	83.3333	75	75	11	1	1	1	9	23.2619	46.4286	29.1667	41.6667	28.125
p0118	1	24	6 weeks	23	1	1	1	12	15	-3	Group 19	33.7381	62.381	28.6429	57.1429	50	50	21.875	28.5714	37.5	16.6667	28.125	85.7143	87.5	66.6667	50	0	14	63	75	75	75	68.75	24	1	1	1	-2	29.2619	46.4286	37.5	58.3333	40.625
p0242	0	23	6 weeks	23	1	1	1	28	17	11	Group 29	22.7381	48.4762	25.7381	53.5714	37.5	41.6667	28.125	3.57143	29.1667	0	9.375	57.1429	66.6667	41.6667	37.5	0	17	48.4762	57.1429	66.6667	41.6667	37.5	23	1	1	1	11	25.7381	53.5714	37.5	41.6667	28.125
p0271	0	21	6 weeks	21	1	1	1	20	12	8	Group 24	50.8095	58.1905	7.38095	10.7143	8.33333	33.3333	-6.25	57.1429	75	16.6667	68.75	67.8571	83.3333	50	62.5	0	12	58.1905	67.8571	83.3333	50	62.5	21	1	1	1	8	7.38095	10.7143	8.33333	33.3333	-6.25
p0041	0	12	8 weeks	12	1	1	1	18	12	6	Group 10	44.6667	57.4524	12.7857	39.2857	20.8333	16.6667	3.125	50	62.5	16.6667	50	89.2857	83.3333	33.3333	53.125	0	12	57.4524	89.2857	83.3333	33.3333	53.125	12	1	1	1	6	12.7857	39.2857	20.8333	16.6667	3.125
p0171	0	22	6 weeks	22	1	1	1	29	12	17	Group 24	38.9524	65.9286	26.9762	57.1429	37.5	58.3333	15.625	39.2857	54.1667	0	50	96.4286	91.6667	58.3333	65.625	0	12	65.9286	96.4286	91.6667	58.3333	65.625	22	1	1	1	17	26.9762	57.1429	37.5	58.3333	15.625
p0062	3	24	8 weeks	21	1	1	1	23	16	7	Group 11	53.9524	52.5	-1.45238	35.7143	16.6667	-33.3333	-28.125	39.2857	58.3333	58.3333	81.25	75	75	25	53.125	3	16	52.5	75	75	25	53.125	21	1	1	1	7	-1.45238	35.7143	16.6667	-33.3333	-28.125
p0227	7	20	8 weeks	13	1	1	1	19	12	7	Group 11	43.7619	38.5714	-5.19048	-17.8571	-8.33333	0	-6.25	71.4286	54.1667	16.6667	31.25	53.5714	45.8333	16.6667	25	7	12	38.5714	53.5714	45.8333	16.6667	25	13	1	1	1	7	-5.19048	-17.8571	-8.33333	0	-6.25
p0297	6	12	8 weeks	6	1	0	1	12	16	-4	Group 8	67.0238	61.0714	-5.95238	-14.2857	4.16667	-33.3333	6.25	92.8571	75	91.6667	59.375	78.5714	79.1667	58.3333	65.625	4	20	57.4762	57.1429	70.8333	75	56.25	8	1	0	1	-8	-9.54762	-35.7143	-4.16667	-16.6667	-3.125
p0276	2	21	8 weeks	19	1	1	1	19	19	0	Group 4	46.7143	64.881	18.1667	50	37.5	-8.33333	34.375	35.7143	50	75	31.25	85.7143	87.5	66.6667	65.625
p0065	4	23	8 weeks	19	1	1	1	18	16	2	Group 11	50.1905	56.7619	6.57143	28.5714	16.6667	8.33333	-12.5	42.8571	62.5	33.3333	75	71.4286	79.1667	41.6667	62.5	4	16	56.7619	71.4286	79.1667	41.6667	62.5	19	1	1	1	2	6.57143	28.5714	16.6667	8.33333	-12.5
p0315	3	14	8 weeks	11	1	1	1	40	21	19	Group 4	53.9286	59.4524	5.52381	17.8571	29.1667	-25	12.5	46.4286	54.1667	83.3333	53.125	64.2857	83.3333	58.3333	65.625	8	20	61.4286	71.4286	66.6667	83.3333	62.5	6	1	0	0	20	7.5	25	12.5	0	9.375
p0144	0	18	8 weeks	18	1	1	1	21	14	7	Group 4	52.0714	64.9524	12.881	35.7143	20.8333	8.33333	15.625	53.5714	58.3333	66.6667	46.875	89.2857	79.1667	75	62.5	5	12	60.7381	78.5714	70.8333	58.3333	71.875	13	1	1	1	9	8.66667	25	12.5	-8.33333	25
p0033	0	20	6 weeks	20	1	1	1	31	12	19	Group 24	25.2143	65.5952	40.381	60.7143	70.8333	58.3333	62.5	35.7143	12.5	0	9.375	96.4286	83.3333	58.3333	71.875	0	12	65.5952	96.4286	83.3333	58.3333	71.875	20	1	1	1	19	40.381	60.7143	70.8333	58.3333	62.5
p0283	0	25	6 weeks	25	1	1	1	22	12	10	Group 29	50.6667	56.8571	6.19048	17.8571	8.33333	25	-12.5	50	66.6667	25	75	67.8571	75	50	62.5	0	12	56.8571	67.8571	75	50	62.5	25	1	1	1	10	6.19048	17.8571	8.33333	25	-12.5
p0312	4	12	8 weeks	8	1	0	1	45	27	18	Group 17	31.4524	35.8333	4.38095	-14.2857	16.6667	25	0	39.2857	41.6667	0	15.625	25	58.3333	25	15.625	4	27	35.8333	25	58.3333	25	15.625	8	1	0	1	18	4.38095	-14.2857	16.6667	25	0
p0135	7	22	6 weeks	15	1	1	1	16	14	2	Group 23	50.4048	59.3571	8.95238	14.2857	20.8333	8.33333	12.5	53.5714	54.1667	66.6667	40.625	67.8571	75	75	53.125	11	12	58.7143	60.7143	62.5	75	68.75	11	1	1	1	4	8.30952	7.14286	8.33333	8.33333	28.125
p0050	5	24	6 weeks	19	1	1	1	18	14	4	Group 23	49.6905	70.2857	20.5952	46.4286	41.6667	25	15.625	42.8571	50	58.3333	59.375	89.2857	91.6667	83.3333	75	2	21	49.3095	57.1429	66.6667	50	34.375	22	1	1	1	-3	-0.380952	14.2857	16.6667	-8.33333	-25
p0264	4	13	8 weeks	9	1	0	1	19	23	-4	Group 1	55.619	49.6429	-5.97619	-7.14286	4.16667	-25	-9.375	64.2857	62.5	83.3333	37.5	57.1429	66.6667	58.3333	28.125	17	22	47.9048	53.5714	62.5	33.3333	50	-4	0	0	0	-3	-7.71429	-10.7143	0	-50	12.5
p0108	2	19	8 weeks	17	1	1	1	26	12	14	Group 2	51.8333	64.9524	13.119	39.2857	20.8333	25	-3.125	50	58.3333	50	65.625	89.2857	79.1667	75	62.5	11	22	60.119	64.2857	70.8333	75	65.625	8	1	0	0	4	8.28571	14.2857	12.5	25	0
p0095	4	13	8 weeks	9	1	0	1	17	17	0	Group 2	53.9048	56.0714	2.16667	25	12.5	-33.3333	9.375	53.5714	70.8333	75	37.5	78.5714	83.3333	41.6667	46.875
p0083	0	21	6 weeks	21	1	1	1	25	12	13	Group 24	34.381	58.5952	24.2143	60.7143	41.6667	8.33333	40.625	35.7143	29.1667	25	25	96.4286	70.8333	33.3333	65.625	0	12	58.5952	96.4286	70.8333	33.3333	65.625	21	1	1	1	13	24.2143	60.7143	41.6667	8.33333	40.625
p0163	0	20	8 weeks	20	1	1	1	32	34	-2	Group 3	30.5476	53.0952	22.5476	35.7143	41.6667	41.6667	21.875	35.7143	33.3333	0	21.875	71.4286	75	41.6667	43.75	0	34	53.0952	71.4286	75	41.6667	43.75	20	1	1	1	-2	22.5476	35.7143	41.6667	41.6667	21.875
p0052	0	25	8 weeks	25	1	1	1	21	12	9	Group 3	36.5714	71.3095	34.7381	53.5714	41.6667	100	21.875	28.5714	50	0	50	82.1429	91.6667	100	71.875	0	12	71.3095	82.1429	91.6667	100	71.875	25	1	1	1	9	34.7381	53.5714	41.6667	100	21.875
p0305	7	13	6 weeks	6	1	0	0	22	12	10	Group 32	38.1905	61.9524	23.7619	71.4286	50	8.33333	18.75	17.8571	29.1667	41.6667	50	89.2857	79.1667	50	68.75	7	12	61.9524	89.2857	79.1667	50	68.75	6	1	0	0	10	23.7619	71.4286	50	8.33333	18.75
p0294	8	17	6 weeks	9	1	0	1	15	16	-1	Group 32	59.7381	41.6905	-18.0476	-10.7143	-33.3333	-25	-43.75	78.5714	79.1667	50	65.625	67.8571	45.8333	25	21.875	8	16	41.6905	67.8571	45.8333	25	21.875	9	1	0	1	-1	-18.0476	-10.7143	-33.3333	-25	-43.75
p0001	10	20	8 weeks	10	1	1	1	33	24	9	Group 8	36.6429	48.8333	12.1905	17.8571	16.6667	16.6667	25	32.1429	41.6667	33.3333	21.875	50	58.3333	50	46.875	17	21	51.5	50	50	50	71.875	3	0	0	0	12	14.8571	17.8571	8.33333	16.6667	50
p0153	0	25	8 weeks	25	1	1	1	28	12	16	Group 10	42.881	71.8333	28.9524	14.2857	75	41.6667	50	85.7143	20.8333	33.3333	28.125	100	95.8333	75	78.125	0	12	71.8333	100	95.8333	75	78.125	25	1	1	1	16	28.9524	14.2857	75	41.6667	50
p0290	0	24	6 weeks	24	1	1	1	18	12	6	Group 29	48.6667	57.2143	8.54762	35.7143	12.5	8.33333	-3.125	50	70.8333	33.3333	50	85.7143	83.3333	41.6667	46.875	0	12	57.2143	85.7143	83.3333	41.6667	46.875	24	1	1	1	6	8.54762	35.7143	12.5	8.33333	-3.125
p0253	0	11	8 weeks	11	1	1	1	17	12	5	Group 14	36.2857	51.1905	14.9048	28.5714	29.1667	16.6667	18.75	39.2857	41.6667	8.33333	37.5	67.8571	70.8333	25	56.25	0	12	51.1905	67.8571	70.8333	25	56.25	11	1	1	1	5	14.9048	28.5714	29.1667	16.6667	18.75
p0247	0	24	6 weeks	24	1	1	1	23	12	11	Group 29	23.6667	62.4286	38.7619	71.4286	75	58.3333	37.5	0	16.6667	0	31.25	71.4286	91.6667	58.3333	68.75	0	12	62.4286	71.4286	91.6667	58.3333	68.75	24	1	1	1	11	38.7619	71.4286	75	58.3333	37.5
p0281	8	25	8 weeks	17	1	1	1	25	14	11	Group 14	38.5714	66.119	27.5476	60.7143	33.3333	75	3.125	28.5714	50	0	62.5	89.2857	83.3333	75	65.625	8	14	66.119	89.2857	83.3333	75	65.625	17	1	1	1	11	27.5476	60.7143	33.3333	75	3.125
p0296	0	17	6 weeks	17	1	1	1	36	12	24	Group 33	54.3095	69.1667	14.8571	42.8571	29.1667	8.33333	12.5	57.1429	54.1667	75	53.125	100	83.3333	83.3333	65.625	0	14	64.4286	71.4286	79.1667	83.3333	68.75	17	1	1	1	22	10.119	14.2857	25	8.33333	15.625
p0055	5	19	6 weeks	14	1	1	1	41	18	23	Group 30	31.3571	51.4048	20.0476	35.7143	33.3333	25	31.25	17.8571	37.5	25	15.625	53.5714	70.8333	50	46.875	12	28	47.881	60.7143	54.1667	50	34.375	7	1	0	0	13	16.5238	42.8571	16.6667	25	18.75
p0285	4	14	8 weeks	10	1	1	1	15	16	-1	Group 2	58.1905	59.8333	1.64286	32.1429	12.5	0	-34.375	42.8571	62.5	58.3333	100	75	75	58.3333	65.625	4	12	66.7857	89.2857	79.1667	83.3333	65.625	10	1	1	1	3	8.59524	46.4286	16.6667	25	-34.375
p0293	0	27	6 weeks	27	1	1	1	36	12	24	Group 24	28.4762	118.143	89.6667	175	129.167	125	131.25	7.14286	45.8333	0	25	182.143	175	125	156.25	0	12	118.143	182.143	175	125	156.25	27	1	1	1	24	89.6667	175	129.167	125	131.25
p0027	9	24	8 weeks	15	1	1	1	28	18	10	Group 10	27.3333	47.9524	20.619	39.2857	37.5	8.33333	43.75	25	25	8.33333	12.5	64.2857	62.5	16.6667	56.25	9	18	47.9524	64.2857	62.5	16.6667	56.25	15	1	1	1	10	20.619	39.2857	37.5	8.33333	43.75
p0120	0	20	8 weeks	20	1	1	1	17	12	5	Group 14	25.8095	59.6429	33.8333	50	70.8333	50	40.625	32.1429	8.33333	8.33333	12.5	82.1429	79.1667	58.3333	53.125	0	12	59.6429	82.1429	79.1667	58.3333	53.125	20	1	1	1	5	33.8333	50	70.8333	50	40.625
p0149	4	19	6 weeks	15	1	1	1	29	18	11	Group 30	42.4524	58.8571	16.4048	28.5714	20.8333	25	28.125	39.2857	58.3333	33.3333	34.375	67.8571	79.1667	58.3333	62.5	2	14	57.6429	57.1429	79.1667	58.3333	65.625	17	1	1	1	15	15.1905	17.8571	20.8333	25	31.25
p0230	0	13	6 weeks	13	1	1	1	14	12	2	Group 32	59.7143	61.0476	1.33333	25	-8.33333	-8.33333	0	60.7143	83.3333	66.6667	62.5	85.7143	75	58.3333	62.5	0	12	61.0476	85.7143	75	58.3333	62.5	13	1	1	1	2	1.33333	25	-8.33333	-8.33333	0
p0143	0	10	8 weeks	10	1	1	1	18	16	2	Group 1	56.5476	63.2857	6.7381	3.57143	37.5	-8.33333	9.375	60.7143	41.6667	91.6667	59.375	64.2857	79.1667	83.3333	68.75	7	28	56.2143	60.7143	70.8333	66.6667	53.125	3	0	0	0	-10	-0.333333	0	29.1667	-25	-6.25
p0244	0	25	6 weeks	25	1	1	1	17	19	-2	Group 24	41.5476	46.9048	5.35714	17.8571	12.5	0	3.125	35.7143	54.1667	16.6667	53.125	53.5714	66.6667	16.6667	56.25	0	19	46.9048	53.5714	66.6667	16.6667	56.25	25	1	1	1	-2	5.35714	17.8571	12.5	0	3.125
p0089	0	18	6 weeks	18	1	1	1	20	12	8	Group 29	56	59.3333	3.33333	25	33.3333	-25	-12.5	50	58.3333	66.6667	75	75	91.6667	41.6667	62.5	0	12	59.3333	75	91.6667	41.6667	62.5	18	1	1	1	8	3.33333	25	33.3333	-25	-12.5
p0250	7	14	8 weeks	7	1	0	1	31	19	12	Group 11	34.8333	42.2381	7.40476	28.5714	20.8333	0	-3.125	25	41.6667	16.6667	34.375	53.5714	62.5	16.6667	31.25	7	19	42.2381	53.5714	62.5	16.6667	31.25	7	1	0	1	12	7.40476	28.5714	20.8333	0	-3.125
p0015	3	16	6 weeks	13	1	1	1	22	14	8	Group 23	44.4286	66.1429	21.7143	60.7143	50	0	25	21.4286	37.5	75	43.75	82.1429	87.5	75	68.75	2	14	52.9048	53.5714	62.5	58.3333	56.25	14	1	1	1	8	8.47619	32.1429	25	-16.6667	12.5
p0038	0	17	6 weeks	17	1	1	1	21	12	9	Group 29	46.2143	56.1905	9.97619	32.1429	20.8333	-25	34.375	35.7143	66.6667	58.3333	28.125	67.8571	87.5	33.3333	62.5	0	12	56.1905	67.8571	87.5	33.3333	62.5	17	1	1	1	9	9.97619	32.1429	20.8333	-25	34.375
p0205	0	22	6 weeks	22	1	1	1	40	12	28	Group 24	49.9524	68.2619	18.3095	57.1429	29.1667	0	28.125	39.2857	62.5	66.6667	43.75	96.4286	91.6667	66.6667	71.875	0	12	68.2619	96.4286	91.6667	66.6667	71.875	22	1	1	1	28	18.3095	57.1429	29.1667	0	28.125
p0045	0	23	6 weeks	23	1	1	1	23	12	11	Group 32	61.381	58.8571	-2.52381	7.14286	-12.5	-16.6667	6.25	60.7143	87.5	66.6667	68.75	67.8571	75	50	75	0	12	58.8571	67.8571	75	50	75	23	1	1	1	11	-2.52381	7.14286	-12.5	-16.6667	6.25
p0195	0	17	8 weeks	17	1	1	1	27	12	15	Group 11	43.7619	68.5238	24.7619	46.4286	33.3333	25	50	46.4286	58.3333	50	18.75	92.8571	91.6667	75	68.75	0	12	68.5238	92.8571	91.6667	75	68.75	17	1	1	1	15	24.7619	46.4286	33.3333	25	50
p0235	5	10	8 weeks	5	1	0	1	15	17	-2	Group 11	33.2143	44.9048	11.6905	42.8571	-4.16667	25	9.375	10.7143	62.5	0	34.375	53.5714	58.3333	25	43.75	5	17	44.9048	53.5714	58.3333	25	43.75	5	1	0	1	-2	11.6905	42.8571	-4.16667	25	9.375
p0047	4	10	8 weeks	6	1	0	1	23	16	7	Group 4	44.6429	51.5238	6.88095	-14.2857	29.1667	25	3.125	82.1429	45.8333	16.6667	34.375	67.8571	75	41.6667	37.5	5	14	47.8333	75	54.1667	16.6667	53.125	5	1	0	1	9	3.19048	-7.14286	8.33333	0	18.75
p0259	7	19	8 weeks	12	1	1	1	30	19	11	Group 4	48.4286	52.6667	4.2381	3.57143	20.8333	-16.6667	18.75	46.4286	50	75	31.25	50	70.8333	58.3333	50	2	21	49.4286	46.4286	75	50	37.5	17	1	1	1	9	1	0	25	-25	6.25
p0013	0	19	8 weeks	19	1	1	1	15	12	3	Group 14	45.7857	64.5238	18.7381	53.5714	16.6667	25	21.875	39.2857	58.3333	41.6667	46.875	92.8571	75	66.6667	68.75	0	12	64.5238	92.8571	75	66.6667	68.75	19	1	1	1	3	18.7381	53.5714	16.6667	25	21.875
p0217	0	11	6 weeks	11	1	1	1	18	12	6	Group 26	54.5714	71.7619	17.1905	17.8571	33.3333	25	31.25	78.5714	62.5	50	50	96.4286	95.8333	75	81.25	0	12	71.7619	96.4286	95.8333	75	81.25	11	1	1	1	6	17.1905	17.8571	33.3333	25	31.25
p0096	2	17	6 weeks	15	1	1	1	15	12	3	Group 30	50.1905	62.7381	12.5476	35.7143	16.6667	16.6667	9.375	42.8571	62.5	58.3333	50	78.5714	79.1667	75	59.375	6	18	49.3095	57.1429	58.3333	58.3333	34.375	11	1	1	1	-3	-0.880952	14.2857	-4.16667	0	-15.625
p0092	6	23	6 weeks	17	1	1	1	15	14	1	Group 32	47.619	45.3571	-2.2619	3.57143	8.33333	-16.6667	-9.375	64.2857	50	33.3333	50	67.8571	58.3333	16.6667	40.625	6	14	45.3571	67.8571	58.3333	16.6667	40.625	17	1	1	1	1	-2.2619	3.57143	8.33333	-16.6667	-9.375
p0220	2	22	6 weeks	20	1	1	1	14	12	2	Group 26	66.4286	67.5238	1.09524	21.4286	12.5	-33.3333	6.25	71.4286	79.1667	83.3333	81.25	92.8571	91.6667	50	87.5	2	12	67.5238	92.8571	91.6667	50	87.5	20	1	1	1	2	1.09524	21.4286	12.5	-33.3333	6.25
p0121	6	19	6 weeks	13	1	1	1	36	20	16	Group 30	35.619	56.119	20.5	25	37.5	50	15.625	39.2857	29.1667	16.6667	37.5	64.2857	66.6667	66.6667	53.125	15	22	53.1429	57.1429	62.5	50	62.5	4	0	0	0	14	17.5238	17.8571	33.3333	33.3333	25
p0222	7	22	6 weeks	15	1	1	1	32	27	5	Group 23	45.7143	52.1905	6.47619	7.14286	0	8.33333	25	35.7143	62.5	50	37.5	42.8571	62.5	58.3333	62.5	10	19	56.8571	67.8571	66.6667	58.3333	62.5	12	1	1	1	13	11.1429	32.1429	4.16667	8.33333	25
p0044	11	17	8 weeks	6	1	0	0	27	26	1	Group 8	34.5714	42.3095	7.7381	3.57143	25	16.6667	3.125	28.5714	37.5	25	25	32.1429	62.5	41.6667	28.125	9	15	53.9524	64.2857	66.6667	50	56.25	8	1	0	0	12	19.381	35.7143	29.1667	25	31.25
p0196	4	19	8 weeks	15	1	1	1	30	12	18	Group 14	62.8571	56.2143	-6.64286	17.8571	-12.5	-25	-21.875	67.8571	75	75	75	85.7143	62.5	50	53.125	4	12	56.2143	85.7143	62.5	50	53.125	15	1	1	1	18	-6.64286	17.8571	-12.5	-25	-21.875
p0201	6	19	6 weeks	13	1	1	1	24	20	4	Group 30	50.8095	47.7619	-3.04762	-10.7143	-8.33333	-25	25	57.1429	58.3333	83.3333	18.75	46.4286	50	58.3333	43.75	16	12	54.7381	78.5714	70.8333	33.3333	59.375	3	0	0	0	12	3.92857	21.4286	12.5	-50	40.625
p0272		18	6 weeks					21			Group 26	39.2381							53.5714	50	16.6667	25
p0162	1	13	8 weeks	12	1	1	1	39	19	20	Group 1	31.2619	47.9048	16.6429	32.1429	45.8333	16.6667	9.375	21.4286	20.8333	25	28.125	53.5714	66.6667	41.6667	37.5	9	20	50.6905	67.8571	54.1667	41.6667	53.125	4	0	0	0	19	19.4286	46.4286	33.3333	16.6667	25
p0140	3	22	8 weeks	19	1	1	1	17	15	2	Group 2	51.1905	61.119	9.92857	21.4286	25	0	15.625	42.8571	54.1667	66.6667	56.25	64.2857	79.1667	66.6667	71.875	11	14	56.6905	67.8571	62.5	58.3333	65.625	11	1	1	1	3	5.5	25	8.33333	-8.33333	9.375
p0102	0	14	6 weeks	14	1	1	1	30	12	18	Group 26	53.1905	70.9286	17.7381	53.5714	62.5	-8.33333	3.125	42.8571	37.5	83.3333	68.75	96.4286	100	75	71.875	0	12	70.9286	96.4286	100	75	71.875	14	1	1	1	18	17.7381	53.5714	62.5	-8.33333	3.125
